# Supplementary material for: Normal and altered masticatory load impact on the range of craniofacial shape variation: An analysis of pre-Hispanic and modern populations of the American Southern Cone
Source: PLoS One. 2019 Dec 11;14(12):e0225369. doi: 10.1371/journal.pone.0225369 (PMC6905515; doi:10.1371/journal.pone.0225369)
Supplement: S1 Table — Detailed information of the samples used in this study and the contact information to request for access. (XLSX) [file pone.0225369.s001.xlsx]

## Sheet: Details
Housing Institution	Collection's name	Geographic location	Chronology	Original ID	Sex
Facultad de Ciencias Sociales	Chonos	Southern Chile coast	~1050-650BP, 1053-563 cal BP	B0585-1	Indet
Facultad de Ciencias Sociales	Chonos	Southern Chile coast	~1050-650BP, 1053-563 cal BP	B0585-2	Indet
Museo de La Plata	Chubut	Patagonia, Argentina	1500-900 AP	Museo de La Plata-1014	Masc
Museo de La Plata	Chubut	Patagonia, Argentina	1500-900 AP	Museo de La Plata-1016	Feme
Museo de La Plata	Chubut	Patagonia, Argentina	1500-900 AP	Museo de La Plata-1018	Masc
Museo de La Plata	Chubut	Patagonia, Argentina	1500-900 AP	Museo de La Plata-1081	Feme
Museo de La Plata	Chubut	Patagonia, Argentina	1500-900 AP	Museo de La Plata-1082	Masc
Museo de La Plata	Chubut	Patagonia, Argentina	1500-900 AP	Museo de La Plata-1094	Masc
Museo de La Plata	Chubut	Patagonia, Argentina	1500-900 AP	Museo de La Plata-1110	Masc
Museo de La Plata	Chubut	Patagonia, Argentina	1500-900 AP	Museo de La Plata-1111	Masc
Museo de La Plata	Chubut	Patagonia, Argentina	1500-900 AP	Museo de La Plata-1112	Masc
Museo de La Plata	Chubut	Patagonia, Argentina	1500-900 AP	Museo de La Plata-1115	Masc
Museo de La Plata	Chubut	Patagonia, Argentina	1500-900 AP	Museo de La Plata-1120	Feme
Museo de La Plata	Chubut	Patagonia, Argentina	1500-900 AP	Museo de La Plata-1122	Masc
Museo de La Plata	Chubut	Patagonia, Argentina	1500-900 AP	Museo de La Plata-1131	Feme
Museo de La Plata	Chubut	Patagonia, Argentina	1500-900 AP	Museo de La Plata-1132	Feme
Museo di Storia Naturale de Firenze	Fueguinos	Tierra del Fuego, Argentina	450-50 AP	FUEGUINO_3115	Masc
Museo di Storia Naturale de Firenze	Fueguinos	Tierra del Fuego, Argentina	450-50 AP	FUEGUINO_3116	Feme
Museo di Storia Naturale de Firenze	Fueguinos	Tierra del Fuego, Argentina	450-50 AP	FUEGUINO_3117	Feme
Museo di Storia Naturale de Firenze	Fueguinos	Tierra del Fuego, Argentina	450-50 AP	FUEGUINO_3119	Indet
Museo di Storia Naturale de Firenze	Fueguinos	Tierra del Fuego, Argentina	450-50 AP	FUEGUINO_3120	Indet
Museo di Storia Naturale de Firenze	Fueguinos	Tierra del Fuego, Argentina	450-50 AP	FUEGUINO_3122	Masc
Museo di Storia Naturale de Firenze	Fueguinos	Tierra del Fuego, Argentina	450-50 AP	FUEGUINO_3125	Masc
Museo di Storia Naturale de Firenze	Fueguinos	Tierra del Fuego, Argentina	450-50 AP	FUEGUINO_3126	Masc
Museo di Storia Naturale de Firenze	Fueguinos	Tierra del Fuego, Argentina	450-50 AP	FUEGUINO_3127	Masc
Museo di Storia Naturale de Firenze	Fueguinos	Tierra del Fuego, Argentina	450-50 AP	3128	Feme
Museo di Storia Naturale de Firenze	Fueguinos	Tierra del Fuego, Argentina	450-50 AP	3130	Masc
Museo di Storia Naturale de Firenze	Fueguinos	Tierra del Fuego, Argentina	450-50 AP	3131	Masc
Museo di Storia Naturale de Firenze	Fueguinos	Tierra del Fuego, Argentina	450-50 AP	3132	Indet
Museo di Storia Naturale de Firenze	Fueguinos	Tierra del Fuego, Argentina	450-50 AP	3133	Masc
Museo di Storia Naturale de Firenze	Fueguinos	Tierra del Fuego, Argentina	450-50 AP	3134	Masc
Museo de La Plata	Fueguinos	Tierra del Fuego, Argentina	450-50 AP	Museo de La Plata-1865	Masc
Museo de La Plata	Fueguinos	Tierra del Fuego, Argentina	450-50 AP	Museo de La Plata-7837	Feme
Facultad de Ciencias Sociales	Pica 8	Northern Chile	1286-552 cal BP	B0418	Feme
Facultad de Ciencias Sociales	Pica 8	Northern Chile	1286-552 cal BP	B0420	Feme
Facultad de Ciencias Sociales	Pica 8	Northern Chile	1286-552 cal BP	B0422	Masc
Facultad de Ciencias Sociales	Pica 8	Northern Chile	1286-552 cal BP	B0423	Feme
Facultad de Ciencias Sociales	Pica 8	Northern Chile	1286-552 cal BP	B0426	Feme
Facultad de Ciencias Sociales	Pica 8	Northern Chile	1286-552 cal BP	B0428	Feme
Facultad de Ciencias Sociales	Pica 8	Northern Chile	1286-552 cal BP	B0460	Masc
Facultad de Ciencias Sociales	Pica 8	Northern Chile	1286-552 cal BP	B0471	Masc
Facultad de Ciencias Sociales	Pica 8	Northern Chile	1286-552 cal BP	B0473	Feme
Facultad de Ciencias Sociales	Pica 8	Northern Chile	1286-552 cal BP	B0478	Feme
Facultad de Ciencias Sociales	Pica 8	Northern Chile	1286-552 cal BP	B0490	Masc
Facultad de Ciencias Sociales	Pica 8	Northern Chile	1286-552 cal BP	B1940	Feme
Facultad de Ciencias Sociales	Pica 8	Northern Chile	1286-552 cal BP	B0476	Masc
Facultad de Ciencias Sociales	Pica 8	Northern Chile	1286-552 cal BP	PICA 8-2	Masc
Facultad de Ciencias Sociales	Pica 8	Northern Chile	1286-552 cal BP	PICA 8-3	Indet
Facultad de Ciencias Sociales	Pica 8	Northern Chile	1286-552 cal BP	PICA 8-4	Feme
Facultad de Ciencias Sociales	Pica 8	Northern Chile	1286-552 cal BP	PICA 8-5	Feme
Facultad de Ciencias Sociales	Pica 8	Northern Chile	1286-552 cal BP	PICA 8-6	Feme
Facultad de Ciencias Sociales	Pica 8	Northern Chile	1286-552 cal BP	B0410	Feme
Museo de La Plata	Pampa	Patagonia, Argentina	450-50 AP	Museo de La Plata-291	Masc
Museo de La Plata	Pampa	Patagonia, Argentina	450-50 AP	Museo de La Plata-318	Masc
Museo de La Plata	Pampa	Patagonia, Argentina	450-50 AP	Museo de La Plata-319	Masc
Museo de La Plata	Pampa	Patagonia, Argentina	450-50 AP	Museo de La Plata-320	Masc
Museo de La Plata	Pampa	Patagonia, Argentina	450-50 AP	Museo de La Plata-330	Masc
Museo de La Plata	Pampa	Patagonia, Argentina	450-50 AP	Museo de La Plata-331	Masc
Museo de La Plata	Pampa	Patagonia, Argentina	450-50 AP	Museo de La Plata-334	Masc
Museo de La Plata	Pampa	Patagonia, Argentina	450-50 AP	Museo de La Plata-335	Masc
Museo de La Plata	Pampa	Patagonia, Argentina	450-50 AP	Museo de La Plata-338	Feme
Museo de La Plata	Pampa	Patagonia, Argentina	450-50 AP	Museo de La Plata-347	Feme
Museo de La Plata	Pampa	Patagonia, Argentina	450-50 AP	Museo de La Plata-350	Feme
Museo de La Plata	Pampa	Patagonia, Argentina	450-50 AP	Museo de La Plata-351	Feme
Museo de La Plata	Pampa	Patagonia, Argentina	450-50 AP	Museo de La Plata-355	Feme
Museo de La Plata	Pampa	Patagonia, Argentina	450-50 AP	Museo de La Plata-359	Feme
Museo de La Plata	Pampa	Patagonia, Argentina	450-50 AP	Museo de La Plata-360	Feme
Museo de La Plata	Pampa	Patagonia, Argentina	450-50 AP	Museo de La Plata-361	Masc
Museo de La Plata	Pampa	Patagonia, Argentina	450-50 AP	Museo de La Plata-366	Feme
Museo de La Plata	Pampa	Patagonia, Argentina	450-50 AP	Museo de La Plata-379	Feme
Museo de La Plata	Pampa Grande	Northwestern Argentina	1500 AP	Museo de La Plata-17688	Feme
Museo de La Plata	Pampa Grande	Northwestern Argentina	1500 AP	Museo de La Plata-17695	Feme
Museo de La Plata	Pampa Grande	Northwestern Argentina	1500 AP	Museo de La Plata-17697	Masc
Museo de La Plata	Pampa Grande	Northwestern Argentina	1500 AP	Museo de La Plata-17700	Feme
Museo de La Plata	Pampa Grande	Northwestern Argentina	1500 AP	Museo de La Plata-17703	Feme
Museo de La Plata	Pampa Grande	Northwestern Argentina	1500 AP	Museo de La Plata-17706	Feme
Museo de La Plata	Pampa Grande	Northwestern Argentina	1500 AP	Museo de La Plata-17721	Feme
Museo de La Plata	Pampa Grande	Northwestern Argentina	1500 AP	Museo de La Plata-17723	Feme
Museo de La Plata	Pampa Grande	Northwestern Argentina	1500 AP	Museo de La Plata-17724	Feme
Museo de La Plata	Pampa Grande	Northwestern Argentina	1500 AP	Museo de La Plata-17726	Feme
Museo de La Plata	Pampa Grande	Northwestern Argentina	1500 AP	Museo de La Plata-17735	Feme
Museo de La Plata	Pampa Grande	Northwestern Argentina	1500 AP	Museo de La Plata-17737	Feme
Museo de La Plata	Pampa Grande	Northwestern Argentina	1500 AP	Museo de La Plata-17748	Feme
Facultad de Ciencias Sociales	Subactual de Santiago	Santiago, Chile	1960-1986	B0014	Feme
Facultad de Ciencias Sociales	Subactual de Santiago	Santiago, Chile	1960-1987	B0030	Feme
Facultad de Ciencias Sociales	Subactual de Santiago	Santiago, Chile	1960-1988	B0070	Masc
Facultad de Ciencias Sociales	Subactual de Santiago	Santiago, Chile	1960-1989	B0162	Masc
Facultad de Ciencias Sociales	Subactual de Santiago	Santiago, Chile	1960-1990	B0219	Feme
Facultad de Ciencias Sociales	Subactual de Santiago	Santiago, Chile	1960-1991	B0256	Masc
Facultad de Ciencias Sociales	Subactual de Santiago	Santiago, Chile	1960-1992	B0290	Feme
Facultad de Ciencias Sociales	Subactual de Santiago	Santiago, Chile	1960-1993	B0323	Masc
Facultad de Ciencias Sociales	Subactual de Santiago	Santiago, Chile	1960-1994	B0339	Masc
Facultad de Ciencias Sociales	Subactual de Santiago	Santiago, Chile	1960-1995	B0349	Masc
Facultad de Ciencias Sociales	Subactual de Santiago	Santiago, Chile	1960-1996	B0370	Masc
Facultad de Ciencias Sociales	Subactual de Santiago	Santiago, Chile	1960-1997	B0372	Feme
Hospital Clínico Universidad de Chile	No name	Santiago, Chile	Present time	Fem-55 / Paciente 8	Feme
Hospital Clínico Universidad de Chile	No name	Santiago, Chile	Present time	Masc-48 / Paciente 9	Masc
Hospital Clínico Universidad de Chile	No name	Santiago, Chile	Present time	Masc-53 / Paciente 10	Masc
Hospital Clínico Universidad de Chile	No name	Santiago, Chile	Present time	Masc-58 / Paciente 11	Masc
Hospital Clínico Universidad de Chile	No name	Santiago, Chile	Present time	Fem-55 (12) / Paciente 12	Feme
Hospital Clínico Universidad de Chile	No name	Santiago, Chile	Present time	Masc-58 (13) / Paciente 13	Masc
Hospital Clínico Universidad de Chile	No name	Santiago, Chile	Present time	Feme-77 / Paciente 6	Feme
Hospital Clínico Universidad de Chile	No name	Santiago, Chile	Present time	Masc-62 / Paciente 7	Masc
Hospital Clínico Universidad de Chile	No name	Santiago, Chile	Present time	Masc-61 / Paciente 5	Masc
Hospital Clínico Universidad de Chile	No name	Santiago, Chile	Present time	Masc-20 / Paciente 1	Masc
Hospital Clínico Universidad de Chile	No name	Santiago, Chile	Present time	Feme-59 / Paciante 3	Feme
Hospital Clínico Universidad de Chile	No name	Santiago, Chile	Present time	Masc-62(2) / Paciente 2	Masc
Hospital Clínico Universidad de Chile	No name	Santiago, Chile	Present time	Masc-64 / Paciente 4	Masc
Hospital Clínico Universidad de Chile	No name	Santiago, Chile	Present time	1PcteMujer53años	Feme
Hospital Clínico Universidad de Chile	No name	Santiago, Chile	Present time	2PcteMujer42años	Feme
Hospital Clínico Universidad de Chile	No name	Santiago, Chile	Present time	3PcteMujer35años	Feme
Hospital Clínico Universidad de Chile	No name	Santiago, Chile	Present time	4PcteHombre54años	Masc
Hospital Clínico Universidad de Chile	No name	Santiago, Chile	Present time	5PcteMujer45años	Feme
Hospital Clínico Universidad de Chile	No name	Santiago, Chile	Present time	6PcteMujer62años	Feme
Hospital Clínico Universidad de Chile	No name	Santiago, Chile	Present time	7PcteHombre53años	Masc
Hospital Clínico Universidad de Chile	No name	Santiago, Chile	Present time	8PcteHombre51años	Masc
Hospital Clínico Universidad de Chile	No name	Santiago, Chile	Present time	9PcteMujer46años	Feme
Hospital Clínico Universidad de Chile	No name	Santiago, Chile	Present time	10PcteMujer37años	Feme
Hospital Clínico Universidad de Chile	No name	Santiago, Chile	Present time	11PcteHombre40años	Masc
Hospital Clínico Universidad de Chile	No name	Santiago, Chile	Present time	12PcteHombre40años	Masc
Hospital Clínico Universidad de Chile	No name	Santiago, Chile	Present time	13PcteMujer59años	Feme
Hospital Clínico Universidad de Chile	No name	Santiago, Chile	Present time	14PcteHombre68años	Masc
Hospital Clínico Universidad de Chile	No name	Santiago, Chile	Present time	15PcteHombre56años	Masc
Hospital Clínico Universidad de Chile	No name	Santiago, Chile	Present time	16PcteHombre55años	Masc
Instituto de Cirugía, Ortodoncia, Rehabilitación Oral y Maxilofacial	No name	Santiago, Chile	Present time	Masc-35 / AFO clase II	Masc
Instituto de Cirugía, Ortodoncia, Rehabilitación Oral y Maxilofacial	No name	Santiago, Chile	Present time	Feme-26 /CUH clase II	Feme
Instituto de Cirugía, Ortodoncia, Rehabilitación Oral y Maxilofacial	No name	Santiago, Chile	Present time	Feme-30 /CMB clase II	Feme
Instituto de Cirugía, Ortodoncia, Rehabilitación Oral y Maxilofacial	No name	Santiago, Chile	Present time	Masc-17 / DCS clase II	Masc
Instituto de Cirugía, Ortodoncia, Rehabilitación Oral y Maxilofacial	No name	Santiago, Chile	Present time	Masc-32 / EOR clase III	Masc
Instituto de Cirugía, Ortodoncia, Rehabilitación Oral y Maxilofacial	No name	Santiago, Chile	Present time	Feme-19 / GCA clase III	Feme
Instituto de Cirugía, Ortodoncia, Rehabilitación Oral y Maxilofacial	No name	Santiago, Chile	Present time	Feme-29 / GMA clase II	Feme
Instituto de Cirugía, Ortodoncia, Rehabilitación Oral y Maxilofacial	No name	Santiago, Chile	Present time	Masc-22 / GAC clase III	Masc
Instituto de Cirugía, Ortodoncia, Rehabilitación Oral y Maxilofacial	No name	Santiago, Chile	Present time	Feme-17 / ICN clase III	Feme
Instituto de Cirugía, Ortodoncia, Rehabilitación Oral y Maxilofacial	No name	Santiago, Chile	Present time	Feme-15 / ISS clase II	Feme
Instituto de Cirugía, Ortodoncia, Rehabilitación Oral y Maxilofacial	No name	Santiago, Chile	Present time	Masc-19 / JCN clase II	Masc
Instituto de Cirugía, Ortodoncia, Rehabilitación Oral y Maxilofacial	No name	Santiago, Chile	Present time	Feme-20 / MCB clase II	Feme
Instituto de Cirugía, Ortodoncia, Rehabilitación Oral y Maxilofacial	No name	Santiago, Chile	Present time	Feme-22 / MTE clase II	Feme
Instituto de Cirugía, Ortodoncia, Rehabilitación Oral y Maxilofacial	No name	Santiago, Chile	Present time	Feme-25 / MCP clase II	Feme
Instituto de Cirugía, Ortodoncia, Rehabilitación Oral y Maxilofacial	No name	Santiago, Chile	Present time	Feme-29 / PMF clase II	Feme
Instituto de Cirugía, Ortodoncia, Rehabilitación Oral y Maxilofacial	No name	Santiago, Chile	Present time	Feme-24 / RAN clase II	Feme
Instituto de Cirugía, Ortodoncia, Rehabilitación Oral y Maxilofacial	No name	Santiago, Chile	Present time	Masc-18 / RAB clase III	Masc
Instituto de Cirugía, Ortodoncia, Rehabilitación Oral y Maxilofacial	No name	Santiago, Chile	Present time	Masc-19 / SPB clase III	Masc
Instituto de Cirugía, Ortodoncia, Rehabilitación Oral y Maxilofacial	No name	Santiago, Chile	Present time	Masc-21 / VRG clase III	Masc
Instituto de Cirugía, Ortodoncia, Rehabilitación Oral y Maxilofacial	No name	Santiago, Chile	Present time	Masc-20 / YAA clase III	Masc
Instituto de Cirugía, Ortodoncia, Rehabilitación Oral y Maxilofacial	No name	Santiago, Chile	Present time	Feme-18 / SBB clase II	Feme
Facultad de Ciencias Sociales	Tarapacá 40	Northern Chile	3060-1410 cal BP	B2100	Indet
Facultad de Ciencias Sociales	Tarapacá 40	Northern Chile	3060-1410 cal BP	B2102	Masc
Facultad de Ciencias Sociales	Tarapacá 40	Northern Chile	3060-1410 cal BP	B2104	Masc
Facultad de Ciencias Sociales	Tarapacá 40	Northern Chile	3060-1410 cal BP	B2107	Masc
Facultad de Ciencias Sociales	Tarapacá 40	Northern Chile	3060-1410 cal BP	B2111	Indet
Facultad de Ciencias Sociales	Tarapacá 40	Northern Chile	3060-1410 cal BP	B2116	Feme
Facultad de Ciencias Sociales	Tarapacá 40	Northern Chile	3060-1410 cal BP	B2119	Feme
Facultad de Ciencias Sociales	Tarapacá 40	Northern Chile	3060-1410 cal BP	B2120	Feme
Facultad de Ciencias Sociales	Tarapacá 40	Northern Chile	3060-1410 cal BP	B2125	Feme
Facultad de Ciencias Sociales	Tarapacá 40	Northern Chile	3060-1410 cal BP	B2126	Masc
Facultad de Ciencias Sociales	Tarapacá 40	Northern Chile	3060-1410 cal BP	B2132	Feme
Facultad de Ciencias Sociales	Tarapacá 40	Northern Chile	3060-1410 cal BP	B2134	Masc
Facultad de Ciencias Sociales	Tarapacá 40	Northern Chile	3060-1410 cal BP	B2135	Masc
Facultad de Ciencias Sociales	Tarapacá 40	Northern Chile	3060-1410 cal BP	B2162	Feme
Museo Arqueológico de La Serena	Semiarid Coast	Northern Chile	~4000–3000 BP, 4460–3120 cal BP	Box 305 N6	Feme
Museo Arqueológico de La Serena	Semiarid Coast	Northern Chile	~4000–3000 BP, 4460–3120 cal BP	Box 306 N20	Masc
Museo Arqueológico de La Serena	Semiarid Coast	Northern Chile	~4000–3000 BP, 4460–3120 cal BP	Box 315 N18a	Feme
Museo Arqueológico de La Serena	Semiarid Coast	Northern Chile	~4000–3000 BP, 4460–3120 cal BP	Box 315 N18b	Masc
Museo Arqueológico de La Serena	Semiarid Coast	Northern Chile	~4000–3000 BP, 4460–3120 cal BP	Box 315 18c	Feme
Museo Arqueológico de La Serena	Semiarid Coast	Northern Chile	~4000–3000 BP, 4460–3120 cal BP	Box 325 N27	Feme
Museo Arqueológico de La Serena	Semiarid Coast	Northern Chile	~4000–3000 BP, 4460–3120 cal BP	Box 326	Masc
Museo Arqueológico de La Serena	Semiarid Coast	Northern Chile	~4000–3000 BP, 4460–3120 cal BP	Box 332 N7	Feme
Museo Arqueológico de La Serena	Semiarid Coast	Northern Chile	~4000–3000 BP, 4460–3120 cal BP	Box 334 N10	Masc
Museo Arqueológico de La Serena	Semiarid Coast	Northern Chile	~4000–3000 BP, 4460–3120 cal BP	Box 336 N28	Feme
Museo Arqueológico de La Serena	Semiarid Coast	Northern Chile	~4000–3000 BP, 4460–3120 cal BP	Box 362	Masc
Museo Arqueológico de La Serena	Semiarid Coast	Northern Chile	~4000–3000 BP, 4460–3120 cal BP	Box 373 N5	Masc
Museo Arqueológico de La Serena	Semiarid Coast	Northern Chile	~4000–3000 BP, 4460–3120 cal BP	Box 374 N29b	Masc
Museo Arqueológico de La Serena	Semiarid Coast	Northern Chile	~4000–3000 BP, 4460–3120 cal BP	Box 376	Feme
Museo Arqueológico de La Serena	Semiarid Coast	Northern Chile	~4000–3000 BP, 4460–3120 cal BP	Box 377 N23	Masc
Museo Arqueológico de La Serena	Semiarid Coast	Northern Chile	~4000–3000 BP, 4460–3120 cal BP	Box 352 N31	Masc
Museo Arqueológico de La Serena	Semiarid Coast	Northern Chile	~4000–3000 BP, 4460–3120 cal BP	Box 356 N33	Masc
Museo Arqueológico de La Serena	Semiarid Coast	Northern Chile	~4000–3000 BP, 4460–3120 cal BP	No number	Feme
Museo Arqueológico de La Serena	Semiarid Coast	Northern Chile	~4000–3000 BP, 4460–3120 cal BP	HerrNo Number	Masc
Museo Arqueológico de La Serena	Semiarid Coast	Northern Chile	~4000–3000 BP, 4460–3120 cal BP	N2	Feme
Museo Arqueológico de La Serena	Semiarid Coast	Northern Chile	~4000–3000 BP, 4460–3120 cal BP	N16	Feme
Museo Arqueológico de La Serena	Semiarid Coast	Northern Chile	~4000–3000 BP, 4460–3120 cal BP	Box 317 N7A	Masc
Museo Arqueológico de La Serena	Semiarid Coast	Northern Chile	~4000–3000 BP, 4460–3120 cal BP	Box 340 N24	Feme
Museo Arqueológico de La Serena	Semiarid Coast	Northern Chile	~4000–3000 BP, 4460–3120 cal BP	Box 344 N13	Masc
Museo Arqueológico de La Serena	Semiarid Coast	Northern Chile	~4000–3000 BP, 4460–3120 cal BP	N1	Feme
Museo Arqueológico de La Serena	Semiarid Coast	Northern Chile	~4000–3000 BP, 4460–3120 cal BP	N19	Feme
Museo Arqueológico de La Serena	Semiarid Coast	Northern Chile	~4000–3000 BP, 4460–3120 cal BP	6933	Masc

## Sheet: Contacts
Institution	Name	Column1	Position???	Mail
Facultad de Ciencias Sociales ( de la Universidad de Chile)	Dr. Miriam Pérez de los Ríos	Coordinator of Physical Anthropology division	For access to bioarcheological collections	coordinacion.fisica@facso.cl
Hospital Clínico de la Universidad de Chile	Dr. José de Grazia Kunstmann		Imaging Service Director	jdegrazia@hcuch.cl
Instituto de Cirugía, Ortodoncia, Rehabilitación Oral y Maxilofacial	Dr. Luis Quevedo		Clinic Director	drlquevedo@gmail.com
Museo de La Plata	Prof. Jean-Jacques Hublin		For access to CT data (Max Planck Institute for Evolutionary Anthropology)	hublin@eva.mpg.de
Museo de La Plata	Dr. Susana Salceda		Head of the Anthropology Division, for access to collection data	ssalceda@fcnym.unlp.edu.ar
Museo di Storia Naturale de Firenze	Prof. Jacopo Moggi-Cecchi			iacopo.moggicecchi@unifi.it
Museo di Storia Naturale de Firenze	Dr. Monica Zavattaro		In charge of the Anthropology and Ethnology sections	monica.zavattaro@unifi.it
