# Supplementary material for: Normal and altered masticatory load impact on the range of craniofacial shape variation: An analysis of pre-Hispanic and modern populations of the American Southern Cone
Source: PLoS One. 2019 Dec 11;14(12):e0225369. doi: 10.1371/journal.pone.0225369 (PMC6905515; doi:10.1371/journal.pone.0225369)
Supplement: S2 Table — Statistically significant p-values are shown in bold. (XLSX) [file pone.0225369.s002.xlsx]

## Sheet: Sheet1
Effect	Sum of squares	Mean squares	Degrees of freedom	F	p-value
Individual	0.143	6.639x10-5	2147	8.05	<0.001
Error	0.019	8.243x10-6	2260
