# Supplementary material for: Normal and altered masticatory load impact on the range of craniofacial shape variation: An analysis of pre-Hispanic and modern populations of the American Southern Cone
Source: PLoS One. 2019 Dec 11;14(12):e0225369. doi: 10.1371/journal.pone.0225369 (PMC6905515; doi:10.1371/journal.pone.0225369)
Supplement: S3 Table — Morphometric data used in the study. (XLSX) [file pone.0225369.s003.xlsx]

## Sheet: Sheet1
Id	Load	Origen	Assigned Sex	RawCoord1	RawCoord2	RawCoord3	RawCoord4	RawCoord5	RawCoord6	RawCoord7	RawCoord8	RawCoord9	RawCoord10	RawCoord11	RawCoord12	RawCoord13	RawCoord14	RawCoord15	RawCoord16	RawCoord17	RawCoord18	RawCoord19	RawCoord20	RawCoord21	RawCoord22	RawCoord23	RawCoord24	RawCoord25	RawCoord26	RawCoord27	RawCoord28	RawCoord29	RawCoord30	RawCoord31	RawCoord32	RawCoord33	RawCoord34	RawCoord35	RawCoord36	RawCoord37	RawCoord38	RawCoord39	RawCoord40	RawCoord41	RawCoord42	RawCoord43	RawCoord44	RawCoord45	RawCoord46
1	HL	Chonos	Masc	-1.7903	-113.378	1168.29	-2.2244	-107.334	1169.56	0.395889	-57.5184	1149.6	-0.406857	-44.1635	1145.04	-0.407643	-48.4946	1158.94	0.622405	-45.7046	1194.67	7.53662	-117.883	1169.37	5.70389	-102.25	1172.05	27.6772	-78.8027	1170.56	12.0496	-67.6417	1160.18	44.8849	-54.6302	1177.47	47.7814	-100.351	1185.26	50.8829	-103.799	1189.57	56.2111	-76.6839	1189.99	63.6512	-63.1432	1198.87	66.9471
2	HL	Chonos	Feme	-2.26145	-114.544	947.3	-2.9239	-104.192	950.645	-4.75908	-52.882	930.445	-4.84362	-40.9246	926.176	-3.69576	-47.4884	941.009	0.00614834	-47.2179	976.193	10.1063	-121.295	947.602	3.04633	-98.8815	950.773	29.1423	-77.6114	946.813	7.13316	-64.0438	941.096	45.2747	-60.6545	951.401	47.5957	-99.7863	958.942	51.3232	-102.696	961.026	57.4168	-79.7018	963.374	64.0829	-65.9372	977.564	69.3359
3	HL	Chubut	Masc	-14.3487	179.798	-240.813	-15.6159	188.911	-239.065	-19.4297	244.833	-259.752	-20.6607	261.969	-263.543	-19.5075	255.721	-250.468	-15.3777	254.984	-211.606	-2.37347	171.408	-240.315	-8.83303	193.372	-237.765	17.7852	218.655	-241.167	-6.05375	234.724	-248.745	37.2096	246.908	-232.6	35.7969	196.758	-228.646	41.0945	193.05	-226.999	47.6281	217.772	-219.092	53.9852	241.611	-200.641	60.4255
4	HL	Chubut	Masc	-5.93085	158.173	490.421	-5.47747	165.383	489.374	-8.41467	222.932	509.138	-9.33374	235.221	510.881	-7.64113	230.018	498.201	-7.1536	227.789	456.201	-22.378	148.863	487.442	-15.269	174.443	485.059	-37.3577	195.537	486.746	-19.5475	210.105	496.862	-58.5537	215.519	479.752	-54.3246	172.582	475.563	-59.9802	169.588	471.616	-67.6319	192.543	467.669	-74.9509	211.173	450.565	-80.5835
5	HL	Chubut	Masc	7.62073	175.089	117.995	6.52905	181.535	119.053	1.65788	237.61	100.841	0.165758	253.717	96.2022	0.276083	247.817	111.415	-1.12447	247.482	149.703	22.737	166.419	121.619	12.6343	187.301	121.687	35.8078	216.799	121.614	15.7195	223.613	112.283	53.7763	240.233	130.588	55.0318	195.102	137.493	60.4587	193.406	139.469	64.3167	218.879	146.693	70.634	238.178	162.518	75.3826
6	HL	Chubut	Feme	-3.13183	131.512	-210.155	-4.16474	140.016	-211.932	-6.69217	188.505	-231.914	-8.34286	202.614	-240.21	-6.57482	199.505	-223.358	-5.24679	198.858	-186.175	9.29366	126.202	-208.102	1.35022	145.266	-212.707	22.6386	166.555	-216.653	4.74635	179.317	-222.073	44.4581	190.509	-210.591	42.9456	147.76	-199.15	49.1395	146.497	-194.073	52.9616	170.528	-193.556	56.9048	186.717	-179.758	59.8538
7	HL	Chubut	Masc	-3.35175	103.59	-228.105	-4.45746	111.717	-224.915	-4.74449	167.273	-247.219	-5.0543	184.372	-253.884	-5.88554	174.876	-235.092	-5.92759	179.632	-198.43	4.05371	96.4083	-225.253	3.69397	118.478	-224.867	28.3877	143.314	-221.661	8.2027	154.136	-234.265	46.6712	171.009	-215.853	44.0529	121.239	-207.435	48.3629	115.612	-203.822	55.4286	143.299	-199.95	61.8475	158.986	-183.358	65.2937
8	HL	Chubut	Masc	-0.807905	174.837	-189.705	-0.471778	183.693	-189.047	-1.36029	238.135	-213.245	3.0357	254.562	-225.06	2.10992	249.689	-208.262	1.3777	252.678	-168.484	8.9782	168.817	-185.668	6.58622	187.543	-188.158	33.3399	209.163	-192.662	14.8604	227.334	-201.226	51.2034	232.57	-182.781	45.9675	190.375	-174.218	49.7517	189.376	-168.954	58.1217	212.154	-170.753	60.3566	218.112	-171.435	60.4467
9	HL	Chubut	Masc	76.8844	66.9099	25.575	76.1204	73.5408	29.55	76.2556	122.496	12.5085	76.8567	136.993	5.02875	77.2355	135.278	17.4946	77.7921	137.142	55.3801	89.5236	59.6273	26.674	82.2794	76.4727	30.0456	105.743	103.573	28.1239	89.6388	112.457	20.8875	127.433	125.62	34.7025	124.476	82.1835	41.9389	128.419	77.9057	43.2546	134.006	98.6367	47.8596	139.593	117.722	63.6482	145.18
10	HL	Chubut	Masc	-1.03721	179.341	-170.194	0.244447	189.141	-170.238	0.557789	246.011	-185.216	0.0800123	263.384	-189.846	0.66323	257.345	-174.844	0.535513	257.57	-133.191	12.2239	170.973	-167.544	7.00105	193.031	-166.704	30.419	219.509	-166.782	14.1458	234.499	-174.727	52.0365	240.146	-161.563	49.088	195.043	-156.809	54.0097	192.722	-153.51	59.8894	216.03	-145.271	66.7954	234.439	-129.03	70.8168
11	HL	Chubut	Masc	1.18519	185.315	-199.801	0.283604	193.935	-195.651	-1.50237	241.085	-216.762	-3.00579	259.958	-223.615	-2.38396	256.092	-208.427	-4.15869	256.359	-162.747	13.3146	176.519	-198.437	6.45398	196.743	-194.108	33.6118	223.9	-190.822	12.1538	231.276	-205.279	47.023	247.705	-184.908	50.3758	201.772	-180.308	55.3278	197.303	-175.483	58.2227	223.38	-171.756	65.4635	239.994	-152.708	69.4537
12	HL	Chubut	Masc	2.90758	186.829	-193.049	2.76264	194.527	-190.405	1.80892	246.039	-207.485	1.5555	261.744	-211.684	1.70906	255.963	-197.933	2.8795	255.834	-158.829	13.0324	178.874	-191.864	10.0822	199.463	-188.151	38.5248	222.124	-186.08	15.7333	230.427	-195.71	59.7699	245.657	-182.132	56.5014	200.225	-175.552	61.7309	195.65	-172.262	68.5947	218.529	-164.365	78.0733	237.813	-146.599	82.6492
13	HL	Chubut	Feme	5.5501	160.648	-348.457	6.57239	167.606	-347.919	10.7359	213.244	-328.679	10.9508	227.127	-319.951	11.1996	221.885	-336.73	8.82427	224.426	-368.809	-6.51318	153.264	-350.445	0.778286	170.146	-349.186	-22.3742	195.221	-342.921	-4.03474	206.783	-337.062	-37.9192	216.299	-348.975	-38.8949	177.47	-357.682	-43.9704	175.344	-360.419	-47.166	195.442	-364.269	-51.3916	212.937	-373.837	-56.2788
14	HL	Chubut	Masc	4.79629	190.379	136.849	4.98167	196.774	136.813	5.21182	246.367	119.707	2.45845	259.644	115.1	6.76266	259.632	128.69	7.57645	261.392	163.976	17.3353	181.808	137.495	11.5829	200.651	137.888	37.584	225.048	135.897	18.1604	237.4	128.367	54.3325	247.728	139.84	52.2389	200.274	146.411	58.1707	196.436	148.382	63.7535	223.652	149.697	73.1745	239.354	165.468	78.0633
15	HL	Chubut	Feme	-11.8987	186.364	141.159	-11.2365	194.556	141.065	-11.4481	245.701	120.144	-12.371	265.793	113.941	-11.735	257.435	128.63	-10.8579	256.55	167.169	-2.02063	179.447	143.568	-5.38617	197.169	141.545	21.795	222.386	139.572	0.949572	236.999	129.148	40.6777	245.044	147.442	34.549	199.979	152.596	39.9388	199.198	155.095	44.9548	222.864	161.515	52.5785	237.123	176.413	55.0246
16	HL	Chubut	Feme	0.556854	110.046	-199.643	-0.580334	118.702	-203.004	-1.86738	174.238	-223.474	-0.470875	191.648	-232.067	-2.1051	187.286	-216.824	-5.67913	187.061	-177.907	13.7466	102.207	-194.449	6.38893	123.493	-201.674	30.851	149.807	-204.883	12.6247	164.565	-213.788	50.4497	172.254	-192.149	47.4977	128.917	-185.041	51.4423	129.578	-178.266	55.0382	155.255	-181.815	55.0147	158.159	-182.294	54.7044
17	HL	Fueguinos	Masc	-97.4058	-149.051	72.5687	-97.3805	-138.178	73.2204	-110.999	-82.1603	77.4604	-113.96	-71.0493	77.3786	-102.476	-73.5913	77.9639	-64.7379	-76.1919	73.5976	-96.0634	-154.075	56.4397	-95.3512	-130.962	64.828	-97.9926	-106.133	41.4953	-103.538	-88.4412	63.1709	-89.5404	-82.3616	28.9315	-85.3143	-129.377	24.4444	-81.0882	-132.547	19.0599	-77.8275	-105.263	16.0523	-62.599	-89.2291	9.18836	-53.3094
18	HL	Fueguinos	Feme	-72.5208	-161.962	253.105	-72.1682	-155.779	252.671	-97.4826	-100.071	248.83	-103.042	-92.1022	248.676	-89.7583	-93.9052	248.318	-49.6241	-89.4964	245.258	-69.4285	-175.485	232.68	-70.2223	-145.919	244.461	-75.524	-127.813	219.358	-82.5509	-111.525	235.636	-70.9703	-106.487	199.179	-61.767	-151.215	201.713	-59.6444	-154.973	196.199	-53.3827	-124.9	184.721	-34.2002	-110.817	177.683	-27.582
19	HL	Fueguinos	Feme	67.7738	-151.434	116.856	67.4074	-141.269	119.315	88.0462	-100.494	126.362	98.4874	-85.439	126.948	82.0688	-89.6315	127.49	42.2585	-82.039	127.204	63.9106	-159.915	127.019	65.3064	-138.259	125.312	68.0904	-122.069	152.205	77.5764	-108.853	135.764	62.0644	-106.307	170.323	52.4516	-142.834	162.951	51.1152	-146.463	167.981	47.3353	-124.252	176.397	29.0005	-111.422	185.752	23.7521
20	HL	Fueguinos	Feme	66.3829	-161.328	137.235	66.7906	-151.504	136.587	88.0726	-100.477	131.902	97.1311	-83.6338	131.198	80.5261	-88.4017	131.817	38.8558	-85.0171	133.364	65.1969	-164.867	146.872	65.2892	-145.938	141.335	70.1501	-121.396	167.283	77.8292	-105.692	145.675	64.735	-97.8282	182.008	54.583	-139.788	183.247	52.8233	-141.117	189.383	49.1054	-118.72	192.861	31.5718	-100.466	197.484	22.1092
21	HL	Fueguinos	Feme	-76.2541	-151.313	-78.0433	-75.8703	-142.51	-77.8176	-99.3757	-91.5709	-78.4327	-106.978	-71.4426	-77.7094	-93.0948	-77.485	-79.4167	-49.0898	-73.5136	-85.4594	-76.223	-157.534	-90.9962	-75.2496	-137.342	-84.5478	-80.3795	-115.031	-108.015	-89.8418	-100.024	-90.6684	-73.2007	-93.8832	-132.197	-66.1106	-138.215	-127.869	-62.3865	-139.028	-134.694	-59.6702	-115.966	-140.338	-40.2689	-99.0799	-149.496	-27.8133
22	HL	Fueguinos	Masc	-92.8985	-165.872	-81.9224	-91.1632	-154.593	-82.9137	-108.16	-102.938	-87.5414	-116.954	-86.9607	-86.7749	-101.855	-93.2147	-86.6641	-60.0221	-93.4935	-88.6699	-89.3676	-173.308	-97.7394	-86.5523	-149.644	-91.0653	-89.0182	-129.917	-114.397	-99.2618	-110.414	-97.7372	-79.1547	-106.245	-136.831	-75.2093	-152.603	-130.55	-71.7571	-156.056	-135.934	-68.798	-130.41	-144.01	-56.4686	-113.642	-152.087	-51.7945
23	HL	Fueguinos	Masc	75.3591	-154.115	-197.483	70.8406	-146.035	-197.807	89.8316	-94.5686	-204.092	96.1774	-79.6961	-205.49	82.5221	-82.8059	-203.972	42.6406	-81.7825	-197	75.1992	-162.059	-181.071	68.3612	-139.224	-190.753	74.1999	-113.984	-165.737	79.8172	-103.742	-189.543	68.1357	-88.374	-154.841	61.9853	-134.631	-146.447	62.1949	-138.553	-139.153	58.2806	-109.577	-138.124	41.0686	-92.0468	-127.627	34.3744
24	HL	Fueguinos	Masc	68.68	-160.845	-236.755	66.1608	-153.26	-238.053	82.2903	-104.295	-243.582	91.2431	-85.8586	-243.598	76.7139	-88.0011	-244.423	38.2427	-85.2039	-245.667	65.0809	-171.926	-219.145	63.6179	-146.603	-232.166	63.2751	-120.2	-214.242	72.2189	-107.476	-229.412	54.4019	-89.6459	-196.055	50.9899	-140.232	-191.557	50.7409	-143.78	-185.446	39.7766	-115.465	-182.309	19.0984	-95.0892	-178.772	14.1926
25	HL	Fueguinos	Masc	77.8178	-158.1	-238.785	76.8956	-149.955	-237.679	98.5032	-99.4388	-235.824	104.991	-82.5889	-234.405	90.9201	-84.9304	-234.715	50.2604	-79.546	-233.147	76.7418	-167.656	-223.701	73.0934	-144.16	-232.46	74.9077	-119.819	-204.436	86.6838	-107.391	-223.29	66.9452	-94.1069	-183.74	60.3766	-144.006	-186.574	57.1675	-149.208	-181.25	51.3104	-119.219	-171.355	32.4049	-104.517	-162.097	20.3098
26	HL	Fueguinos	Feme	-99.9847	-144.083	-135.159	-96.934	-135.267	-134.881	-107.008	-89.5179	-130.075	-112.051	-74.0223	-126.525	-96.2159	-78.0068	-128.334	-58.2729	-76.3668	-132.186	-100.911	-151.736	-149.888	-94.029	-130.028	-142.376	-93.4597	-105.446	-158.301	-98.1813	-93.855	-141.439	-83.6135	-79.106	-178.676	-82.1758	-124.415	-182.308	-81.8783	-125.612	-190.251	-71.7395	-103.718	-193.104	-53.7393	-84.1789	-197.829	-41.8296
27	HL	Fueguinos	Masc	71.2854	-159.238	-124.929	69.9047	-152.289	-124.016	86.3552	-103.519	-120.835	100.517	-86.3721	-120.016	86.9814	-87.8728	-120.249	44.3248	-84.681	-121.393	67.5125	-168.781	-113.416	68.4397	-149.371	-118.48	68.9315	-127.77	-88.8071	82.2337	-110.211	-109.15	62.8575	-104.356	-68.0528	52.944	-147.895	-74.9848	48.8931	-150.585	-71.287	49.9098	-126.49	-65.472	33.1955	-107.256	-58.0771	23.3609
28	HL	Fueguinos	Masc	75.7327	-144.494	-149.818	74.8977	-138.553	-150.289	86.4884	-84.5319	-150.433	94.4997	-70.3567	-149.335	78.3354	-73.579	-147.23	41.3994	-77.4126	-146.722	76.6468	-153.748	-139.858	72.8442	-133.872	-143.975	75.4431	-107.662	-114.742	80.7693	-94.0455	-135.087	67.1267	-87.0233	-99.8248	59.7807	-131.223	-100.934	58.3738	-132.806	-95.0543	54.5418	-110.987	-89.8798	35.4306	-95.2594	-79.5788	27.3304
29	HL	Fueguinos	Masc	73.9828	-157.931	-183.967	74.1791	-151.737	-184.01	91.8889	-97.5375	-185.565	101.36	-84.6082	-185.665	87.6679	-86.4284	-184.482	50.19	-84.8381	-183.861	69.072	-166.739	-173.02	72.5261	-145.125	-177.74	75.4188	-118.263	-149.073	84.1432	-103.65	-173.332	72.0286	-95.8138	-134.104	63.4345	-146.778	-139.219	59.3459	-149.027	-133.836	58.0622	-116.61	-126.677	38.2225	-101.22	-118.938	34.5759
30	HL	Fueguinos	Masc	65.5748	-156.056	-260.181	65.7422	-148.28	-259.82	87.9047	-100.376	-258.964	96.387	-83.7595	-258.277	80.8254	-85.4484	-259.787	38.6005	-82.8156	-261.124	63.8918	-162.743	-248.676	64.6182	-143.997	-253.514	65.418	-115.674	-229.136	74.9172	-104.428	-247.088	59.2809	-93.2292	-211.294	48.6909	-137.871	-212.029	45.6171	-140.839	-205.297	43.9185	-113.51	-202.497	28.5818	-96.4475	-197.403	19.9604
31	HL	Fueguinos	Masc	63.1309	-148.007	-318.973	61.4293	-140.184	-319.227	72.5134	-87.9021	-319.179	81.8516	-66.6313	-322.36	65.0618	-73.8339	-321.422	29.0681	-79.3887	-322.859	62.0051	-152.307	-307.906	59.3153	-135.063	-313.379	58.828	-108.706	-289.048	66.672	-106.773	-307.683	50.3622	-84.2525	-272.503	45.9193	-129.511	-271.907	43.081	-130.061	-265.75	37.9202	-107.522	-262.488	21.0693	-93.0538	-256.64	14.2563
32	HL	Fueguinos	Masc	73.4189	54.5832	26.8543	72.5788	65.4049	27.3397	68.6726	116.411	9.3451	67.2086	132.507	3.76992	68.033	127.44	21.434	68.5621	130.383	55.1164	83.9362	46.4046	29.6119	78.5094	69.1528	29.7866	102.427	98.8666	29.4898	81.7616	105.935	20.0897	116.745	124.906	36.7387	121.301	77.059	45.9646	125.206	75.4316	49.2596	127.81	102.447	52.225	132.365	119.698	66.0638	136.979
33	HL	Fueguinos	Feme	-8.85675	126.703	51.2407	-8.78891	134.938	49.9506	-11.9008	186.222	28.8964	-12.4255	200.794	21.9673	-10.8785	193.412	37.9584	-11.4787	195.629	75.352	1.55082	118.421	54.6046	-4.26566	139.731	51.5612	16.6703	164.378	51.1277	2.99128	177.445	38.369	34.8057	184.817	55.2031	35.4462	145.135	64.8061	41.0695	143.127	67.8017	44.2761	163.157	71.1177	49.1143	180.548	85.7508	52.2816
34	IL	Pica 8	Feme	-2.18586	-48.3397	-21.7229	-2.69564	-41.1151	-25.875	-5.33345	-6.06699	-55.2964	-5.39538	0.576145	-70.7434	-7.24658	4.73251	-57.0093	-9.51265	20.3718	-22.9839	9.64829	-52.523	-15.1493	4.58775	-33.4682	-27.0018	26.4377	-13.9908	-34.8614	5.40823	-8.63213	-47.6281	39.4424	11.8392	-34.5388	40.4064	-26.2153	-13.3776	46.119	-24.7648	-9.6363	48.179	-2.48108	-13.9201	50.2982	12.8733	-5.49099	53.0108
35	IL	Pica 8	Feme	1.44767	-69.7743	-5.59676	0.632861	-63.2558	-11.8167	-3.39401	-29.3584	-47.4183	-4.73276	-13.5893	-62.625	-5.45358	-13.7414	-47.5902	-7.43899	-0.105286	-12.9054	11.7033	-71.0232	-0.514015	7.04579	-58.0415	-12.4259	30.8517	-31.8654	-24.4046	9.25628	-28.0287	-37.4693	43.5991	-8.48448	-29.2539	44.0894	-44.9948	-2.51144	49.7744	-44.3967	1.45232	52.8572	-20.7667	-7.8849	56.4038	0.00761414	-0.793034	58.9806
36	IL	Pica 8	Feme	-32.9051	-61.5082	30.446	-33.3651	-63.3667	20.8992	-35.3496	-79.9885	-30.767	-36.4287	-87.0093	-50.0091	-33.9507	-68.6048	-44.5583	-31.6661	-38.3872	-41.5732	-22.9846	-58.2696	35.786	-26.8792	-62.1609	17.5466	-3.74254	-62.2784	-8.33394	-23.1231	-72.8267	-23.4124	11.7633	-55.7231	-32.1257	13.562	-51.2868	13.8614	17.6251	-49.7331	15.9139	20.7868	-47.5227	-8.11935	28.7108	-32.639	-19.7951	30.8052
37	IL	Pica 8	Masc	-30.0203	-67.1371	-6.82929	-30.4569	-68.447	-15.514	-35.0044	-86.6504	-66.7422	-36.1858	-91.6011	-78.4497	-36.4339	-75.6532	-72.4186	-35.3221	-41.926	-71.0939	-15.0863	-65.3453	-0.268438	-23.034	-68.447	-17.9953	-3.78368	-71.1677	-44.5465	-23.034	-79.3631	-47.7715	14.5175	-59.7141	-67.6222	13.9414	-49.8192	-23.8866	22.3772	-52.7278	-21.7174	23.7336	-47.1771	-46.5835	27.0637	-34.246	-61.125	31.0063
38	IL	Pica 8	Feme	-1.4313	-115.999	-235.062	-1.74489	-109.616	-235.883	-2.79307	-63.31	-261.689	-5.04609	-49.848	-270.109	-3.16919	-54.053	-251.855	-1.52222	-47.66	-222.2	12.1104	-125.492	-231.834	5.03554	-103.63	-233.807	26.073	-80.9482	-241.282	8.64948	-70.1028	-250.75	46.4817	-60.2482	-235.331	44.7635	-103.076	-226.728	48.8016	-104.057	-224.048	53.582	-81.1976	-222.544	59.5503	-64.7262	-211.619	63.0766
39	IL	Pica 8	Feme	-6.5304	-115.472	456.298	-6.65953	-107.875	454.419	-7.66404	-58.5402	434.082	-7.57347	-47.2134	426.343	-5.99864	-48.528	438.698	-7.37918	-46.0721	474.134	2.97105	-119.611	458.183	0.988062	-100.234	454.768	20.6591	-75.5543	450.312	5.24509	-64.8045	442.542	40.4068	-55.2615	457.298	39.5952	-98.319	466.581	43.3788	-101.215	470.758	49.6542	-75.2632	474.198	54.4226	-63.3151	486.406	57.2264
40	IL	Pica 8	Feme	-23.8925	-68.9647	58.2402	-24.3694	-68.19	51.7574	-24.6628	-83.5257	5.03624	-25.5056	-97.3242	-11.7412	-26.0597	-82.4667	-7.20469	-28.8311	-42.4562	-7.58333	-10.8194	-66.0429	65.595	-17.2521	-64.7564	45.75	7.19223	-65.6141	23.4244	-12.106	-75.4776	13.5019	27.777	-59.6102	-1.38178	21.7731	-52.7486	43.2694	26.9193	-48.0312	48.2306	32.5642	-43.8818	20.8812	36.3245	-23.3811	6.25532	39.2585
41	IL	Pica 8	Masc	-2.0648	-69.4319	-51.0884	-2.41773	-61.3727	-52.9633	-2.05331	-21.4492	-83.2184	-3.2262	-4.33641	-99.7578	-2.18573	-6.88651	-82.5693	-4.723	5.54882	-49.5317	11.1371	-77.0846	-43.5128	3.55707	-56.3658	-52.0499	30.9505	-33.3916	-60.1428	9.2656	-27.3517	-72.1963	47.8988	-3.83748	-60.7801	45.573	-47.7844	-40.9873	50.8253	-51.0007	-34.786	56.826	-24.0401	-41.4035	59.2363	-1.84731	-30.2527	64.8441
42	IL	Pica 8	Masc	24.5108	-88.9475	-37.2286	24.6091	-86.6319	-43.8085	27.5386	-78.7652	-92.6744	27.758	-78.1705	-111.522	24.8286	-67.9213	-98.3539	17.8624	-38.2572	-84.5644	32.7738	-88.1341	-31.4412	30.4451	-81.286	-47.2123	54.464	-67.3806	-68.375	35.5101	-74.6487	-78.6992	69.4595	-49.7092	-85.9773	67.7379	-63.3301	-42.6621	73.311	-61.777	-39.543	75.9419	-46.6844	-60.7035	78.8498	-25.5103	-66.7319	81.1362
43	IL	Pica 8	Feme	-20.2593	-59.6439	65.5593	-19.6221	-60.7973	57.8277	-21.1016	-82.5747	10.0594	-22.8309	-89.8873	-5.93342	-23.1546	-74.6976	-1.46993	-26.7173	-37.4585	-6.375	-8.82377	-55.5485	71.6705	-12.6555	-59.7051	51.8549	9.39449	-60.3764	24.2304	-10.3826	-69.9694	17.6066	24.5256	-51.3824	2.41532	24.5474	-44.9074	43.4276	31.3112	-39.9641	44.043	32.9805	-37.1254	21.3216	36.1905	-23.4352	5.33425	38.6532
44	IL	Pica 8	Feme	-35.3176	-56.6835	-3.46384	-35.9192	-56.2606	-10.4399	-36.3419	-71.6279	-59.7035	-36.1381	-77.9326	-74.5359	-36.6239	-63.1177	-72.2448	-34.6558	-26.8387	-69.125	-20.484	-54.0441	4.65894	-27.6695	-52.0429	-14.7368	-6.22705	-54.1872	-39.5607	-26.8374	-62.5126	-41.42	13.5538	-43.0738	-60.572	11.3558	-42.1794	-15.978	15.2154	-40.0351	-13.4956	22.0751	-33.086	-34.5721	26.0451	-22.925	-50.441	30.2696
45	IL	Pica 8	Feme	-10.9589	-126.96	686.148	-11.3893	-119.732	684.177	-15.7782	-75.5765	660.747	-17.5158	-58.7325	651.426	-16.2479	-61.4364	667.821	-14.4854	-54.5709	707.852	-0.556254	-134.011	690.6	-7.44996	-116.204	684.404	16.5799	-88.3062	681.323	-1.94131	-85.3969	668.396	35.7381	-60.8983	682.853	35.3949	-107.859	696.272	39.2162	-109.834	699.606	43.043	-86.5048	700.785	48.5073	-68.821	713.071	51.1704
46	IL	Pica 8	Masc	-7.67127	-83.692	-45.3937	-7.76637	-82.4095	-54.407	-2.07903	-91.7297	-106.621	-0.459674	-100.15	-122.762	-2.50062	-84.4893	-122.653	-5.98987	-49.0773	-117.384	6.94703	-81.8775	-38.2689	1.45583	-78.0411	-58.1401	24.0663	-75.2876	-86.4789	6.82453	-83.7817	-95.354	44.5111	-64.3676	-109.499	42.9561	-64.1674	-59.6465	48.2704	-60.7319	-56.471	53.993	-52.0079	-80.7886	60.179	-34.852	-95.9881	62.8302
47	IL	Pica 8	Masc	-1.85675	-136.286	1274.76	-1.60172	-130.11	1271.82	-0.669262	-83.4378	1234.95	-0.682048	-70.3427	1225.56	-1.33016	-74.5982	1241.97	-1.13035	-65.1802	1276.01	8.68402	-142.976	1279.97	5.87449	-124.879	1273.23	29.9803	-100.705	1261.85	11.6913	-94.3669	1247.47	51.066	-77.8837	1264.96	46.3234	-117.482	1285.61	49.5728	-119.128	1286.83	56.8333	-96.1584	1284.79	62.9187	-78.7826	1295.4	66.1846
48	IL	Pica 8	Masc	-1.23534	-140.903	1043.34	-0.974523	-136.198	1041.27	-1.74818	-90.7256	1009.44	-1.6767	-76.8632	997.352	-2.06534	-80.3496	1012.92	-0.843389	-70.2768	1051	9.50127	-145.121	1046.61	5.45319	-131.172	1041.03	31.1202	-106.495	1031.51	12.1472	-97.096	1019.85	53.4608	-82.5602	1035.5	47.6425	-123.345	1052.1	52.5692	-127.984	1056.59	57.7347	-106.174	1056.96	65.7078	-82.8587	1064.67	69.4902
49	IL	Pica 8	Masc	7.11726	-133.879	700.461	6.716	-128.127	700.237	9.02593	-76.7693	674.073	10.6823	-64.7023	667.6	9.12199	-66.5332	683.075	8.70815	-59.6423	712.432	13.286	-137.212	701.801	13.8078	-119.75	701.181	38.7422	-98.1815	695.455	22.4483	-87.3259	686.593	60.938	-79.0844	699.064	53.7008	-122.002	713.417	58.4677	-123.703	716.528	66.4177	-93.5655	715.288	72.521	-75.3987	726.57	76.5012
50	IL	Pica 8	Feme	5.65911	-143.508	471.236	5.59769	-137.09	468.417	7.91219	-96.2308	436.016	9.05243	-80.97	420.639	8.76009	-81.7555	436.343	8.54492	-66.4199	472.771	16.0819	-148.998	475	12.7441	-133.332	469.944	38.518	-110.598	460.298	21.0469	-101.536	445.299	62.099	-88.8493	459.706	54.3588	-127.347	482.823	58.7036	-130.005	484.955	66.1479	-107.555	482.084	74.2448	-87.9588	490.883	77.961
51	IL	Pica 8	Feme	-9.92338	-117.286	121.648	-9.2653	-108.349	120.712	-8.69669	-64.6211	95.6367	-8.3636	-49.6084	87	-7.58963	-53.0934	102.488	-5.62104	-45.3486	139.839	0.655729	-121.097	123.075	-3.25956	-104.038	121.758	22.3334	-82.5183	115.738	3.44464	-72.148	106.154	40.5289	-63.1159	118.028	39.9451	-103.443	131.261	43.9045	-105.264	134.565	51.5925	-82.5183	136.501	57.2761	-63.3118	150.095	61.1681
52	IL	Pica 8	Feme	-11.4886	-72.0026	37.4789	-11.9174	-75.4334	31.2748	-17.676	-105.424	-11.2413	-17.0081	-107.714	-15.3151	-19.1955	-99.1501	-22.525	-18.3502	-64.2833	-33.2472	-0.0784416	-67.3578	44.0516	-4.62698	-75.4334	25.0708	16.4019	-82.5662	3.37501	-4.8284	-94.0941	-6.37665	33.0132	-84.4455	-20.4534	33.1118	-65.141	18.8667	39.6123	-61.9343	18.1548	40.7977	-68.6346	-6.04254	45.3353	-55.9079	-25.4194	50.1198
53	IL	Pampa	Masc	-2.03693	195.599	-204.211	-2.29289	203.17	-202.055	-2.83924	252.747	-217.174	-3.52358	266.703	-221.475	-3.67912	263.038	-207.743	-2.1456	261.79	-174.013	8.20172	189.296	-202.598	4.53688	206.848	-197.99	26.6624	231.363	-199.085	8.866	241.541	-209.579	49.9801	253.342	-191.353	48.3759	211.357	-189.185	52.8882	207.214	-185.686	57.8244	230.603	-179.91	64.1214	246.884	-164.115	67.3291
54	IL	Pampa	Masc	0.268596	189.45	-222.407	0.402322	195.762	-218.173	1.20738	251.874	-236.844	0.544703	266.791	-242.157	1.3161	260.315	-226.752	-0.00644207	255.041	-192.34	13.7256	183.272	-221.101	6.07195	200.7	-215.19	33.3293	224.407	-218.067	13.2196	235.748	-225.041	52.2557	245.194	-210.735	53.293	205.541	-205.164	58.9411	201.481	-201.96	61.7084	226.208	-197.516	69.1323	239.363	-179.247	72.7743
55	IL	Pampa	Masc	-9.51693	189.372	181.893	-9.65455	193.863	183.522	-9.3287	242.23	170.984	-10.0115	257.031	162.1	-10.0376	252.026	177.221	-6.52863	253.482	211.392	-0.762291	180.65	183.245	-5.24245	198.251	184.732	24.9551	226.298	185.296	3.51854	231.782	177.053	40.6788	242.253	191.921	39.8442	200.647	197.752	42.6985	196.419	199.502	49.9808	219.954	205.047	58.4447	236.609	218.401	62.7504
56	IL	Pampa	Masc	-8.08475	183.474	160.733	-8.16097	191.334	161.119	-9.63962	248.688	142.896	-10.5637	261.903	137.831	-9.33913	258.888	152.94	-8.0402	261.016	190.168	4.99667	175.337	161.355	-2.34166	195.429	162.675	23.9099	225.027	159.424	3.63615	237.869	151.267	47.6899	247.557	168.95	41.758	198.885	170.554	45.772	193.81	172.97	52.4692	218.195	178.789	60.6227	237.31	195.16	63.9213
57	IL	Pampa	Masc	-0.631951	188.439	-194.196	-0.813645	196.534	-190.623	-0.373064	251.298	-205.408	-0.00866699	263.071	-207.503	0.169181	257.522	-196.777	-0.936772	255.916	-160.736	8.2641	184.505	-193.179	4.67167	199.461	-188.961	42.1785	224.365	-185.918	13.5644	239.716	-197.442	50.7574	249.275	-178.565	48.9352	205.082	-172.874	53.0025	201.963	-172.406	60.4172	227.057	-162.295	65.6567	241.131	-145.809	68.473
58	IL	Pampa	Masc	-1.17467	196.279	-193.635	-1.20591	201.992	-194.295	0.276386	249.865	-207.426	-0.439696	254.335	-210.931	-2.99072	258.919	-201.464	-2.72561	261.069	-166.819	8.98874	189.904	-191.867	3.32318	203.056	-192.836	31.0486	232.538	-189.838	11.5319	241.212	-199.82	47.4333	250.762	-185.923	47.6695	208.209	-175.071	51.2921	205.595	-170.694	55.1585	232.795	-171.747	60.8174	248.144	-153.704	64.3111
59	IL	Pampa	Masc	3.09649	186.699	63.4751	2.30546	192.893	64.535	1.16189	242.986	42.2252	1.51757	259.365	38.5013	1.73599	254.967	52.005	3.9729	256.815	85.7586	16.2126	178.4	65.5389	9.25053	198.913	67.6298	37.0659	221.034	61.3461	14.5823	227.485	53.9241	51.1149	242.975	66.5817	52.3788	202.114	75.5578	56.1014	198.835	76.7056	62.4759	221.259	80.8512	68.9864	236.824	92.6451	72.4552
60	IL	Pampa	Masc	-6.85755	189.047	163.434	-6.56045	193.46	163.739	-7.62447	247.732	144.829	-7.45132	264.366	139.483	-6.96882	257.357	155.414	-5.58736	257.241	192.458	5.05814	180.299	165.359	-0.308899	197.592	166.133	25.5708	224.218	166.574	6.0976	233.052	153.765	43.2182	247.957	174.436	43.0946	201.562	181.507	47.4326	199.422	182.053	53.9524	221.48	189.741	56.5501	240.04	205.007	63.1369
61	IL	Pampa	Feme	-1.71138	196.488	-193.635	-1.62649	201.5	-194.135	0.955666	251.531	-208	0.604065	253.182	-209.808	-2.88639	258.808	-201.548	-3.26409	261.004	-166.595	9.17353	189.236	-191.655	4.33707	204.382	-191.296	30.2429	232.757	-190.536	11.4807	242.563	-199.835	46.8884	251.129	-185.25	48.4549	208.384	-174.124	50.5515	206.872	-172.853	55.3692	232.995	-171.883	60.9847	248.015	-153.732	63.834
62	IL	Pampa	Feme	-1.32554	191.595	-200.432	-1.86224	197.505	-201.986	-2.05412	246.206	-223.905	-1.84215	262.712	-230.87	-2.31857	258.829	-216.349	-2.7244	259.969	-179.195	10.7656	184.573	-197.505	4.81628	202.748	-199.704	28.4103	227.611	-202.421	10.9555	239.176	-214.927	47.8592	249.896	-195.057	48.0468	207.349	-185.25	50.9838	203.312	-179.117	57.7305	231.166	-176.608	61.0802	244.778	-167.011	64.2662
63	IL	Pampa	Feme	-5.44914	189.279	122.355	-6.01334	197.962	122.122	-8.28418	247.13	99.9151	-9.71969	261.685	92.9966	-8.19178	257.22	109.184	-5.45329	261.073	145.564	5.62162	180.409	125.325	-0.00950623	200.585	125.025	26.2632	225.322	119.57	4.53915	237.867	109.777	43.0428	247.796	123.07	44.5873	203.6	133.381	47.3448	201.408	135.02	53.4565	224.938	139.008	59.7153	241.325	153.444	62.7183
64	IL	Pampa	Feme	-3.04751	200.507	-210.595	-3.04751	204.526	-210.943	-0.975554	252.98	-227.07	-1.20709	267.31	-233.049	-0.995091	260.576	-217.997	-1.24259	260.286	-183.32	5.00972	196.897	-209.117	2.1713	208.383	-209.717	27.6443	234.157	-208.601	11.3696	240.746	-218.185	45.6783	251.696	-200.702	44.9471	212.959	-195.448	49.4094	209.782	-194.393	55.8504	232.433	-188.456	60.7413	244.383	-176.241	63.2969
65	IL	Pampa	Feme	75.7681	54.5389	33.9	76.1958	61.9248	32.1292	76.295	113.563	13.5	75.2698	131.895	7.42584	76.3887	122.877	21.816	75.0266	128.097	53.9685	86.4756	46.2285	37.6453	81.3371	69.3229	31.1852	107.389	96.735	32.5931	90.2792	104.54	22.4265	124.5	120.75	36.7794	123.599	71.5193	44.5539	128.102	70.3185	46.9461	132.905	95.8344	46.348	139.809	109.943	61.8971	142.51
66	IL	Pampa	Feme	-1.5791	196.383	-203.492	-0.836928	204.939	-203.087	0.304794	252.627	-216.119	-0.470806	265.581	-220.584	-1.2758	260	-208.212	-1.3598	262.241	-171.894	6.60144	190.662	-202.173	5.20008	207.163	-201.114	32.5255	231.947	-195.852	15.1327	237.81	-207.9	50.3188	250.058	-188.618	46.1416	210.332	-185.568	51.0694	206.826	-181.643	56.7535	227.748	-172.087	61.1219	242.114	-157.706	63.9815
67	IL	Pampa	Feme	-3.09818	186.396	-177.515	-4.42151	193.843	-177.386	-6.10895	249.238	-193.942	-6.32334	263.772	-199.625	-4.02235	255.829	-182.492	-2.20251	257.522	-146.992	6.45734	177.233	-175.235	0.179886	197.765	-175.317	31.3023	224.776	-176.243	6.19992	233.849	-188.103	43.7023	245.795	-167.677	43.2487	201.639	-160.429	47.7852	196.346	-158.782	54.5901	226.288	-154.828	62.1511	238.839	-141.321	67.7462
68	IL	Pampa	Masc	-6.69132	195.719	90.5895	-7.00052	204.294	93.6058	-8.50342	256.026	78.9612	-9.51043	268.585	75.775	-8.27493	263.491	90.9621	-5.81228	257.131	125.648	3.84527	188.298	91.285	-2.84038	206.366	92.9842	25.7985	233.376	96.5367	5.14011	246.675	86.5768	45.2799	253.283	105.258	41.603	210.486	106.502	45.1399	205.961	108.303	50.9459	228.695	114.356	57.3839	245.771	130.536	61.0188
69	IL	Pampa	Feme	-0.67213	184.303	-205.144	-1.15186	193.032	-206.391	1.18185	245.563	-222.088	-6.03385	265.046	-232.786	-4.1113	257.356	-217.92	-3.09792	254.247	-182.933	13.718	175.589	-201.188	4.00356	194.831	-204.927	28.4735	223.259	-207.575	8.94719	221.14	-214.952	46.1687	246.637	-201.313	48.0347	199.078	-190.949	52.7286	198.072	-187.003	57.0873	224.224	-184.372	60.1048	241.658	-171.875	64.1282
70	IL	Pampa	Feme	0.81525	102.335	-181.952	0.737998	108.769	-181.241	2.23368	165.254	-198.253	3.3165	182.713	-202.477	4.14437	173.726	-188.489	6.6656	171.449	-152.441	11.794	94.4681	-181.023	7.24776	113.092	-179.751	29.2042	140.908	-182.031	13.8463	151.029	-190.232	50.2073	163.695	-173.499	48.7497	118.266	-168.428	53.5157	115.089	-167.77	57.9641	136.695	-167.112	66.543	153.853	-152.637	72.58
71	IL	Pampa Grande	Feme	-1.22092	187.107	-199.321	-1.22092	196.873	-201.291	-3.17413	242.447	-218.364	-5.12734	256.771	-225.588	-3.8252	251.237	-210.484	-3.8252	253.516	-178.307	10.1066	181.945	-197.228	4.63871	202.407	-199.321	26.124	225.845	-199.977	8.74725	236.471	-208.077	40.7731	245.377	-194.724	43.1419	205.192	-188.17	48.3697	204.481	-186.087	50.6025	226.21	-184.122	58.8095	242.822	-168.735	61.1615
72	IL	Pampa Grande	Feme	78.468	66.5946	28.1176	78.1309	74.3401	28.7753	74.2775	121.45	16.335	72.5315	134.66	8.80923	72.5524	127.791	22.3895	71.5306	128.709	56.6859	87.486	63.0203	29.0793	83.1879	79.0547	30.7484	102.742	107.343	31.4061	86.9845	115.527	26.3593	118.535	125.814	40.0597	121.915	85.105	41.5387	125.712	82.6718	42.908	127.823	108.197	48.4381	133.148	122.94	64.1757	136.754
73	IL	Pampa Grande	Masc	75.3745	67.4398	24.8731	75.57	78.4385	25.7848	74.326	122.193	14.2834	74.6349	136.912	5.8795	74.2516	129.106	22.1082	74.326	129.627	48.4315	91.4278	59.2309	25.532	80.6938	80.9141	27.5078	108.854	104.118	27.3159	87.8624	114.738	21.1918	124.745	124.264	38.099	123.736	81.6912	38.8305	126.71	78.4378	41.272	129.396	105.095	45.148	135	118	59.6	137
74	IL	Pampa Grande	Feme	-0.183803	199.574	-208.72	-0.136514	206.655	-208.944	-1.8669	250.85	-224.429	-0.845261	264.237	-228.781	-1.41655	258.412	-215.455	-0.170445	260.174	-180.678	10.5127	191.854	-208.06	6.73783	210.632	-207.43	29.8104	232.892	-207.015	11.0692	239.139	-215.565	43.6197	251.633	-201.754	45.8481	211.869	-195.393	50.0233	208.9	-193.842	53.3894	231.885	-190.921	60.7169	246.701	-176.104	65.8786
75	IL	Pampa Grande	Feme	0.27426	188.684	-206.221	-0.0499682	195.23	-207.001	-1.43418	242.428	-222.191	-0.92689	256.663	-233.848	-2.21771	253.434	-217.143	-3.27953	254.331	-180.777	12.2538	181.64	-204.905	7.05506	199.106	-205.689	34.9816	225.088	-206.018	11.8447	235.579	-212.759	47.0454	247.147	-202.052	51.914	206.212	-193.708	55.6629	203.735	-189.559	59.1538	228.075	-184.762	62.9027	244.662	-171.28	66.222
76	IL	Pampa Grande	Feme	1.84828	181.094	-181.184	0.686493	189.517	-183.82	-2.50842	231.051	-203.257	-3.50718	239.158	-209.979	-3.67021	237.441	-195.35	-4.91616	246.269	-165.556	11.5387	177.877	-179.186	5.33365	193.003	-182.831	27.1172	217.981	-184.149	10.0875	224.075	-192.172	40.4777	240.636	-181.514	44.2536	201.426	-167.348	48.0294	200.264	-165.371	49.772	223.209	-165.7	53.2574	238.312	-154.499	56.6181
77	IL	Pampa Grande	Feme	-2.26093	201.062	-188.315	-2.45766	206.582	-188.844	-2.53148	250.894	-196.922	-2.25442	262.27	-204.143	-3.89221	260.634	-193.472	-5.06017	261.614	-156.526	8.02637	191.532	-185.81	3.34645	211.562	-186.599	24.0721	234.144	-182.648	10.5362	241.602	-192.212	40.0119	254.357	-176.446	43.3936	214.317	-170	46.9285	212.082	-168.909	53.0346	234.204	-161.226	56.6465	245.774	-146.366	59.3054
78	IL	Pampa Grande	Feme	-1.02575	199.85	-183.978	-1.12795	205.065	-183.035	-2.39214	250.717	-197.666	-2.61355	262.75	-201.687	-3.05005	259.418	-189.287	-2.17915	259.374	-156.033	9.77712	189.149	-181.388	3.63138	207.427	-182.185	25.2453	234.608	-180.212	8.81712	240.925	-189.668	42.602	254.257	-174.952	42.602	212.339	-170.348	47.5143	208.409	-166.403	53.7365	231.661	-165.745	60.9411	246.397	-147.333	64.2726
79	IL	Pampa Grande	Feme	4.96616	192.583	-203.581	4.88245	198.293	-203.593	3.12906	245.282	-216.765	3.33963	262.457	-221.158	3.68366	255.272	-207.187	5.14941	256.909	-173.351	16.4565	185.032	-201.886	9.43969	200.434	-202.378	34.2882	225.865	-199.946	14.8081	236.458	-207.95	52.7286	252.688	-186.802	49.7111	205.413	-188.774	54.7403	203.401	-184.173	59.4343	223.854	-177.602	65.8046	240.953	-162.486	70.5356
80	IL	Pampa Grande	Feme	-1.40985	194.774	-204.383	-2.08247	200.648	-204.972	-2.68464	243.127	-221.492	-2.47846	257.36	-230.078	-2.93826	251.404	-214.511	-3.80151	255.684	-179.252	8.61854	188.177	-202.472	4.26181	204.639	-203.667	24.719	226.526	-202.528	8.53258	237.137	-212.005	44.573	245.769	-195.303	43.6566	207.894	-189.392	47.6274	206.977	-186.109	50.9873	226.831	-183.481	55.569	241.798	-172.973	58.591
81	IL	Pampa Grande	Feme	-0.0885181	197.809	-205.014	-0.857872	204.216	-205.768	-2.50995	246.927	-221.853	-3.39485	255.583	-226.757	-2.39102	252.703	-215.143	-2.86378	255.898	-182.018	10.1763	192.325	-203.697	5.37992	207.647	-205.111	32.8262	230.727	-206.425	10.7791	239.328	-213.525	44.3661	249.44	-201.828	44.678	206.4	-193.293	50.9158	206.4	-190.01	55.5942	231.975	-188.697	59.9606	246.322	-174.252	63.7033
82	IL	Pampa Grande	Feme	-0.545982	189.988	-191	-1.79354	197.474	-192.97	-6.97125	244.239	-212.319	-8.34367	258.987	-216.479	-6.35171	250.659	-202.703	-3.87856	252.506	-165.118	8.61467	184.297	-190.07	4.44425	201.528	-191.657	28.1479	225.544	-194.284	7.61956	233.471	-204.975	43.4305	244.881	-187.715	44.3661	203.711	-180.49	47.7969	203.711	-176.548	51.5396	226.479	-175.891	59.0249	239.267	-165.381	62.7142
83	IL	Pampa Grande	Feme	-2.544	188.626	-172.368	-2.29747	194.084	-174.474	-2.08172	243.904	-191.639	-1.95919	256.106	-195.084	-1.39281	251.681	-181.697	2.13142	252.192	-151.06	10.0033	180.852	-172.399	4.33674	198.305	-174.474	27.858	221.827	-175.131	9.76474	234.492	-183.668	44.7451	245.046	-169.221	45.6498	199.512	-161.341	51.0778	199.21	-157.401	54.6965	219.113	-152.804	61.0291	239.015	-141.641	63.7431
84	ML	Cementerio General	Feme	-14.6711	-110.579	-42.8143	-14.36	-102.921	-41.2524	-15.076	-58.144	-56.747	-15.6049	-44.3491	-63.6521	-15.3977	-50.5298	-50.0837	-14.0708	-52.1723	-18.6584	-3.09694	-115.817	-41.1797	-8.84955	-99.7768	-38.2633	14.6776	-76.2697	-40.8496	-2.28923	-69.7892	-47.4262	29.2537	-57.1526	-32.1376	29.7331	-96.8655	-27.1705	33.8168	-98.0674	-25.793	34.3712	-76.7184	-22.6066	40.9153	-62.4322	-10.6892	44.0656
85	ML	Cementerio General	Feme	-3.7945	-115.121	-77.965	-3.69789	-108.615	-78.764	-7.69383	-55.9923	-95.4983	-8.39402	-46.3274	-100.033	-8.72365	-49.336	-87.5714	-7.27615	-50.163	-51.7217	5.44392	-118.991	-77.1	2.11857	-100.47	-75.551	28.8067	-75.4112	-76.0947	5.03437	-66.7063	-86.5037	37.4209	-53.1712	-68.6485	41.574	-95.5744	-63.9162	45.3576	-97.7353	-62.4766	48.3244	-75.8719	-58.5182	53.3818	-61.6558	-45.6253	56.1197
86	ML	Cementerio General	Masc	-16.5296	-111.992	290.781	-17.2624	-104.031	292.021	-19.6366	-49.1763	280.761	-20.8785	-32.3793	278.001	-20.3256	-36.5457	290.261	-18.491	-44.5664	329.063	-8.73059	-115.715	292.11	-11.6547	-99.6552	294.233	10.0524	-75.1573	295.68	-7.69242	-63.8292	286.553	26.5877	-45.7673	307.503	29.3503	-92.9164	311.772	33.1193	-93.6278	314.288	37.187	-70.4644	321.135	42.8104	-58.4625	341.587	46.6875
87	ML	Cementerio General	Masc	9.65754	-115.878	1202.47	8.89217	-106.849	1200.21	10.4896	-52.8849	1180.06	12.1415	-40.5408	1174.72	10.9777	-46.6177	1187.3	9.06935	-49.6894	1224.53	17.9362	-122.616	1204.37	12.6402	-103.231	1203.29	33.0173	-81.2568	1200.51	23.1175	-64.1562	1189.6	52.2445	-64.7342	1206.54	53.2828	-101.99	1213.72	56.2121	-105.111	1214.36	57.7927	-83.7486	1218.13	65.6175	-68.1943	1225.5	66.5076
88	ML	Cementerio General	Feme	-1.79635	-115.368	300	-2.76371	-105.904	299.529	-7.5214	-59.0879	288.972	-8.01044	-46.5972	283.27	-7.30544	-51.015	297.059	-6.22963	-49.8222	329.052	7.28512	-121.895	301.908	2.43352	-100.984	302.517	22.0089	-76.8336	303.358	5.57314	-69.757	296.408	36.6837	-54.4673	311.744	41.8621	-96.7294	315.961	46.6993	-98.5199	317.758	45.9235	-74.3162	327.038	50.1433	-58.8293	334.961	55.0547
89	ML	Cementerio General	Masc	-12.6735	-131.86	1233.27	-11.732	-123.469	1230.98	-15.0143	-75.7264	1199.62	-15.5291	-63.2517	1193.5	-14.3106	-64.9267	1208.57	-9.82702	-62.3591	1240.95	-2.69057	-139.286	1236.16	-7.6073	-120.436	1231.32	15.5656	-95.2139	1221.6	-2.79094	-85.8626	1210.34	32.5634	-70.9826	1224.14	35.3948	-113.542	1240.91	39.3858	-114.795	1245.3	42.5166	-90.1903	1239.97	49.5307	-74.2309	1253.36	53.062
90	ML	Cementerio General	Feme	11.8869	-54.0948	641.2	12.7837	-61.0951	641.338	21.1629	-110.317	633.783	22.6591	-123.366	628.448	21.2798	-115.47	643.782	19.4507	-108.529	680.369	2.93485	-48.9804	641.686	6.57317	-65.1178	646.748	-8.4393	-89.0577	647.7	7.3765	-99.453	640.509	-22.4949	-113.162	657.176	-33.6822	-70.8945	658.334	-36.963	-69.3751	660.635	-37.5749	-88.3465	669.019	-40.3906	-95.6771	675.388	-39.7615
91	ML	Cementerio General	Masc	-2.86952	-68.1323	91.9615	-3.12849	-74.6873	96.2299	-1.31169	-130.828	113.507	-2.86952	-142.754	115.624	-1.96284	-129.76	127.817	-3.11269	-110.09	155.116	-14.1693	-65.4702	90.8064	-8.8649	-78.2391	103.005	-30.2105	-97.7073	115.191	-13.4301	-114.323	114.252	-47.1364	-111.6	134.397	-47.6153	-73.3741	113.278	-50.8731	-69.6296	114.481	-55.7959	-87.8037	133.247	-63.0223	-92.7339	146.406	-68.9565
92	ML	Cementerio General	Masc	5.97956	-115.37	-255.108	5.92028	-107.298	-253.756	8.68181	-48.5865	-267.478	9.43917	-40.1296	-269.732	7.56453	-44.775	-257.933	5.6033	-48.2376	-226.257	15.394	-121.066	-252.837	10.3833	-103.662	-251.991	31.4712	-79.1111	-250.314	19.6364	-63.7939	-259.061	52.1464	-59.5917	-238.222	51.4993	-98.7295	-235.568	54.9296	-104.648	-231.865	59.0188	-80.9942	-226.546	65.262	-71.0315	-212.486	67.9336
93	ML	Cementerio General	Masc	1.93884	-120.396	839.5	2.13939	-112.769	841.206	5.70749	-58.1335	827.535	6.71887	-41.8844	823.911	5.54636	-49.2154	838.217	5.46672	-50.7589	872.618	10.1136	-126.318	841.076	8.16278	-108.586	844.577	33.4144	-81.0644	847.382	15.739	-71.9769	836.856	49.0364	-60.3838	857.338	48.8776	-107.028	860.202	51.3782	-109.42	862.078	54.4349	-89.9526	871.257	60.9634	-68.6913	888.375	64.916
94	ML	Cementerio General	Masc	-16.5963	-111.699	290.586	-17.3149	-104.11	292.009	-19.8535	-45.8825	280.701	-20.7003	-31.4969	278.1	-21.1469	-37.8231	291.776	-18.893	-44.4397	328.141	-8.499	-118.036	292.45	-10.9415	-100.561	294.114	8.43226	-75.6788	296.324	-7.87452	-62.2651	287.177	27.2455	-45.7567	307.991	30.0164	-93.1901	311.242	32.9705	-96.316	316.766	37.181	-70.7386	320.931	42.0394	-57.8582	341.532	46.6844
95	ML	Cementerio General	Feme	-1.61035	-113.814	300	-3.18957	-105.567	299.367	-7.75811	-59.1985	289.07	-7.91538	-47.028	283.233	-7.11604	-51.1142	297.342	-6.18856	-49.7632	328.617	10.8376	-123.755	302.865	2.98149	-101.274	302.87	22.1596	-76.6116	302.943	5.37028	-69.2206	296.573	37.6983	-54.2417	312.911	41.8443	-96.6095	316.051	46.4655	-98.2541	317.585	46.1024	-74.4254	326.648	51.0638	-59.0462	335.554	55.0164
96	ML	Hospital	Feme	6.78421	-233.11	-120.141	6.19823	-231.58	-127.281	7.04965	-233.25	-177.795	6.17531	-237.729	-195.056	6.66544	-222.539	-185.925	9.22814	-188.638	-178.301	17.7646	-232.351	-116.16	13.6939	-228.36	-132.343	36.2481	-223.952	-155.288	20.3428	-227.936	-168.723	49.1308	-215.742	-174.345	52.078	-217.929	-129.523	58.0999	-214.837	-125.551	61.3591	-207.704	-150.928	66.9548	-189.446	-162.569	69.9907
97	ML	Hospital	Masc	-0.0707779	-236.626	-109.25	-0.623448	-234.142	-118.434	-2.9967	-242.457	-179.943	-2.26996	-249.442	-194.548	-3.40211	-229.036	-188.966	-2.19441	-189.579	-176	9.16449	-237.123	-104.006	3.21355	-232.193	-120.878	26.366	-226.35	-149.124	8.95022	-234.542	-167.074	43.381	-217.073	-174	47.4589	-219.832	-128.603	53.6314	-217.069	-127.313	58.1407	-205.319	-150.616	62.4946	-192.536	-161.998	69.3473
98	ML	Hospital	Masc	-5.912	-247.993	-123.818	-6.11709	-247.729	-128.313	-1.75415	-257.272	-188.235	-2.291	-260.628	-206.889	-1.72561	-246.559	-200.343	0.143134	-209.28	-191.78	5.96059	-247.868	-116.734	2.18806	-244.844	-135.451	37.0914	-238.564	-162.401	11.0172	-248.703	-172.993	50.2267	-228.706	-184.902	49.1518	-229.128	-140.577	54.3883	-224.776	-136.698	57.3275	-219.813	-159.132	63.9377	-206.283	-173.066	69.0634
99	ML	Hospital	Masc	6.91204	-236	-84.4304	7.20984	-234.801	-93.5959	3.03188	-239.45	-154.465	2.93059	-241.783	-169.359	3.59424	-229.528	-164.398	2.08113	-193.691	-158.499	15.3595	-234.724	-82.4422	11.7818	-231.796	-98.4749	33.6687	-226.416	-125.02	17.9874	-233.109	-139.927	49.2615	-215.703	-150.66	53.6094	-215.073	-102.632	59.2088	-212.42	-101.728	60.9354	-203.682	-126.033	65.5074	-189.131	-139.298	69.6424
100	ML	Hospital	Feme	-0.670014	-237.752	-147.96	-0.0378028	-235.494	-156.247	0.778237	-241.122	-201.877	0.230965	-247.751	-220.161	0.472841	-232.978	-212.745	2.35606	-197.066	-209.5	12.3009	-237.752	-143.872	7.10703	-230.841	-160.95	25.4311	-227.549	-181.699	12.3445	-234.512	-195.447	44.438	-218.135	-199.5	47.2252	-220.411	-162.358	53.072	-217.907	-158.721	54.273	-210.312	-180.39	61.0432	-192.767	-190.545	65.4824
101	ML	Hospital	Masc	1.63769	-229.848	-73.6122	1.41018	-229.001	-80.7845	-0.349186	-239.544	-138.217	0.800053	-239.28	-156.41	-1.18838	-225.568	-146.557	1.11191	-192.25	-140.5	11.0365	-228.442	-69.018	6.71279	-226.126	-85.2027	31.6064	-220.911	-113.641	10.6919	-233.936	-122.598	51.8473	-211.312	-135.721	50.708	-211.321	-89.8018	56.2206	-206.608	-86.9092	59.3978	-199.851	-109.935	67.9964	-183.676	-124.47	70.9632
102	ML	Hospital	Feme	4.48391	-247.773	-124.664	3.91421	-247.855	-135.395	-1.21247	-257.075	-184.021	-2.4872	-259.023	-202.639	-0.840193	-247.389	-192.5	-0.718062	-210.649	-189.383	18.632	-245.473	-121.158	9.73392	-245.977	-138.461	38.9052	-238.771	-165.175	13.5886	-251.485	-169.503	48.8329	-221.838	-187.457	50.3	-227.976	-139.746	55.817	-224.901	-139.115	57.0581	-215.919	-164.181	60.2035	-197.416	-178.975	63.8641
103	ML	Hospital	Masc	10.2564	-234.719	-115.17	9.79649	-234.211	-120.412	8.15535	-253.039	-174.988	8.75065	-261.253	-192.771	7.24279	-246.073	-186.906	5.84349	-207.482	-184.847	19.075	-233.956	-111.899	17.0616	-231.635	-126.152	38.945	-231.316	-152.172	22.1004	-243.174	-162.157	52.819	-219.433	-179.758	54.2837	-216.943	-132.347	58.3133	-212.647	-129.581	60.2712	-207.687	-153.795	62.6454	-196.842	-171.541	66.4234
104	ML	Hospital	Masc	2.75635	-237.661	-109.874	2.53427	-234.33	-118.352	3.48387	-232.593	-181.79	2.26123	-231.979	-193.573	3.90744	-218.464	-183.169	4.24443	-187.32	-171.488	13.569	-238.071	-103.596	9.84148	-231.322	-121.236	32.354	-220.295	-147.764	15.6498	-230.212	-163.871	50.7811	-202.875	-167.54	51.8188	-214.942	-122.542	56.5223	-210.99	-119.254	59.3084	-198.591	-141.143	65.5091	-182.687	-154.5	71.7168
105	ML	Hospital	Masc	9.80766	-239.593	-138.237	8.60594	-236.899	-145.392	8.27699	-236.814	-198.324	7.58298	-239.399	-210.985	7.24024	-226.805	-207.376	5.37365	-188.523	-202.121	24.1883	-237.64	-130.017	14.9812	-231.728	-149.37	31.4775	-220.397	-174.037	19.3177	-230.749	-186.869	53.2867	-201.332	-200.017	54.8571	-210.111	-152.128	60.8558	-207.946	-148.167	60.7075	-195.893	-168.841	64.7057	-173.662	-180.185	67.2923
106	ML	Hospital	Feme	-1.37623	-225.006	-115.471	-1.3124	-223.206	-123.005	-1.93368	-223.692	-178.662	0.00560567	-225.297	-194.503	-1.16245	-212.386	-183.263	1.80207	-179.56	-173.61	9.93173	-225.343	-112.533	6.15512	-220.432	-128.098	27.4005	-213.712	-151.389	10.6317	-219.984	-162.002	45.302	-199.577	-166.804	46.1045	-209.872	-128.868	51.1259	-207.861	-126.944	52.7363	-197.634	-145.185	59.3915	-177.805	-153.755	63.9512
107	ML	Hospital	Masc	1.39173	-228.574	-132.699	1.41118	-225.654	-138.428	2.69413	-228.805	-189.609	3.53726	-229.82	-204.289	3.52284	-214.784	-199.928	6.37757	-175.281	-186.994	10.8105	-230.192	-125.637	8.07527	-222.077	-142.858	29.9022	-214.787	-165.321	12.6816	-223.991	-173.439	49.7219	-199.747	-181.453	49.0901	-207.696	-141.879	53.4319	-204.684	-137.797	58.3628	-193.905	-157.716	64.0598	-180.419	-171.024	72.2897
108	ML	Hospital	Masc	-0.200269	-268.702	-112.383	-0.47535	-263.753	-119.733	2.26624	-262.307	-172.157	0.311193	-264.855	-187.271	0.706982	-253.323	-180.657	2.82849	-213.224	-170.576	12.1015	-269.368	-105.141	5.64318	-260.834	-123.147	29.1162	-251.611	-147.102	13.7222	-256.015	-156.025	48.3865	-235.834	-165.446	47.4597	-244.705	-123.474	51.8931	-243.961	-117.621	56.4972	-232.049	-139.614	63.5273	-208.735	-146.855	67.9373
109	ML	Hospital	Feme	6.93285	-249.902	-141.403	6.32173	-248.958	-146.384	5.03582	-243.545	-199.584	4.94054	-243.769	-218.328	4.06099	-232.685	-206.464	0.995351	-199.684	-191.624	16.4462	-249.377	-137.133	11.4294	-245.931	-153.071	38.4924	-226.567	-174.913	16.0326	-238.41	-187.991	45.0827	-213.036	-188.347	51.3831	-225.386	-152.096	56.4696	-223.283	-149.729	55.9341	-209.907	-167.213	59.895	-191.75	-176.496	64.3352
110	ML	Hospital	Feme	-1.28085	-225.219	-58.836	-1.40787	-225.316	-63.1508	-2.02526	-229.88	-116.318	-3.56174	-235.363	-130.479	-2.16857	-221.768	-125.329	0.621899	-182.01	-117.1	11.2398	-223.897	-46.2688	6.33132	-222.138	-71.24	34.1094	-215.249	-94.3964	11.5363	-222.578	-106.58	44.82	-204.96	-113.607	49.3588	-207.955	-70.2186	53.6643	-204.985	-68.4277	56.3866	-193.187	-88.4108	60.2602	-176.172	-100.283	63.8638
111	ML	Hospital	Feme	-6.51301	-221.44	-110.038	-6.22961	-219.716	-115.471	-4.36279	-216.391	-167.51	-5.33216	-216.112	-179.856	-3.81915	-204.359	-172.09	-3.51484	-175.209	-158.712	2.35243	-221.304	-101.416	0.36676	-214.945	-120.784	29.091	-204.858	-136.442	5.53598	-211.895	-154.806	41.3335	-194.19	-151.793	38.2063	-203.76	-112.786	42.2383	-200.68	-109.785	45.9471	-189.17	-126.895	51.9882	-176.31	-137.707	54.6636
112	ML	Hospital	Masc	0.44002	-289.011	-114.612	0.691556	-288.683	-119.016	0.78991	-300.379	-182.478	1.79962	-303.544	-198.954	1.71115	-288.893	-195.343	1.79855	-251.222	-193.4	10.9625	-287.089	-105.269	7.87743	-285.598	-125.865	31.5448	-278.981	-156.452	12.3544	-292.125	-169.456	49.9912	-268.851	-183.179	50.7717	-266.251	-134.776	55.2291	-263.255	-131.621	57.1781	-255.376	-156.062	63.3339	-236.735	-176.033	69.542
113	ML	Hospital	Feme	1.1076	-248.024	-164.865	0.530632	-244.634	-172.272	-3.32052	-233.555	-222.938	-3.91782	-229.228	-239.428	-4.21561	-221.429	-226.199	-4.18955	-188.815	-210.4	9.32772	-248.753	-160.392	6.03152	-239.533	-176.255	24.0205	-228.242	-197.115	9.86072	-231.495	-211.545	41.3714	-204.921	-209.313	44.1738	-222.393	-172.572	47.8792	-218.61	-170.447	48.6192	-203.334	-187.511	51.6566	-185.095	-193.729	55.864
114	ML	Hospital	Feme	-25.2553	-229.644	-51.4506	-25.6432	-231.391	-60.3514	-24.5397	-247.845	-114.457	-25.1954	-254.613	-127.623	-27.3069	-239.298	-121.108	-33.6109	-206.022	-125.697	-14.283	-226.134	-46.3881	-19.6816	-227.789	-67.1854	1.64331	-222.572	-97.0284	-13.0166	-237.098	-104.766	12.3831	-212.439	-118.291	19.8669	-206.618	-76.2928	23.7666	-202.201	-74.7689	21.1368	-198.578	-97.7136	22.0939	-182.865	-114.66	25.2533
115	ML	Hospital	Masc	1.2837	-230	-88.1663	0.57799	-229.168	-94.7726	-0.414993	-240.45	-150.654	-1.66724	-244.448	-163.258	-1.98935	-232.466	-160.291	-1.31328	-196.694	-160.5	9.78563	-229.098	-83.4736	7.57296	-226.042	-100.256	36.0014	-219.178	-131.234	12.3423	-233.273	-141.457	47.6074	-211.224	-152.203	49.4915	-210.865	-108.418	53.4748	-210.173	-103.936	58.3182	-198.714	-128.25	62.8364	-185.862	-144.38	65.5
116	ML	Hospital	Masc	1.32421	-292.579	-136.408	1.69139	-289.63	-142.549	0.107942	-281.779	-201.532	1.05323	-283.075	-220.756	0.604187	-270.708	-210.29	-0.80572	-235.036	-191.375	10.9456	-293.658	-131.386	7.78322	-286.868	-146.14	38.6482	-276.093	-170.834	13.7603	-281.818	-182.058	51.2757	-255.675	-192.373	53.5394	-268.506	-147.383	58.3018	-266.894	-144.291	60.4026	-251.744	-163.197	65.0022	-230.379	-174.781	68.1877
117	ML	Hospital	Feme	2.1626	-256.704	-37.0262	2.2795	-256.423	-44.4454	2.344	-257.74	-97.9188	1.21628	-260.958	-114.642	1.79841	-246.57	-102.378	2.28267	-211.786	-96.5	11.0344	-256.176	-29.2642	7.45809	-252.91	-51.4943	35.4741	-244.219	-70.3469	12.7157	-253.373	-83.773	49.362	-231.25	-88.3623	47.9087	-237.807	-45.6908	52.2034	-236.592	-41.7984	54.7946	-226.65	-66.9955	60.9127	-208.959	-75.7571	64.6628
118	ML	Hospital	Masc	-0.444182	-250.306	-120.424	-0.956125	-248.841	-127.79	-2.03505	-247.915	-180.864	-2.55817	-250.996	-194.812	-2.36297	-238.856	-183.865	-0.431419	-206.02	-173.625	9.70835	-249.611	-114.839	3.91591	-245.601	-135.007	35.3473	-235.089	-154.932	11.014	-244.044	-167.761	40.6819	-224.07	-173.38	42.5744	-233.793	-131.928	46.8832	-229.693	-128.217	51.2023	-216.914	-149.092	56.6561	-200.803	-158.595	60.3356
119	ML	Hospital	Masc	-2.95498	-275.889	-54.8429	-2.66935	-271.374	-60.9842	-3.06444	-263.619	-118.07	-3.53146	-264.079	-135.119	-2.84353	-249.887	-123.625	-3.26287	-218.095	-106.187	5.60382	-277.281	-51.0815	2.6466	-267.935	-63.0894	25.4163	-253.02	-88.9491	9.84864	-259.259	-106.101	45.9531	-232.452	-105.544	46.3645	-248.155	-65.5067	50.7957	-245.996	-60.6838	53.5117	-232.991	-79.9778	59.5968	-210.273	-85.9496	64.0305
120	ML	Hospital	Masc	-0.359015	-247.042	1104.81	-0.564901	-245.495	1098.77	-1.22997	-252.345	1041.59	0.113899	-252.722	1023.21	0.046288	-240.423	1033.47	-0.546742	-201.659	1048.04	8.24252	-248.033	1109.55	6.12031	-241.816	1093.58	39.8791	-236.022	1073.53	12.463	-246.292	1054.96	48.9879	-222.784	1051.38	47.918	-230.661	1095.61	51.8104	-229.549	1100.33	60.393	-217.703	1078.42	65.477	-203.271	1064.78	70.1279
121	ML	Hospital	Feme	1.44917	-296.649	-145.736	0.711236	-293.212	-152.919	-5.47793	-277.275	-199.447	-7.7302	-274.615	-212.912	-5.59762	-265.178	-203.343	-1.68812	-235.273	-188.98	11.4914	-297.689	-142.33	7.32983	-285.867	-156.957	34.0279	-268.353	-178.137	6.99236	-275.364	-189.621	41.6238	-250.667	-189.795	46.1643	-271.494	-157.196	50.7917	-270.163	-154.492	50.5826	-252.338	-170.863	55.5859	-236.786	-177.336	60.9453
122	ML	Hospital	Masc	-3.62724	-260.176	-125.696	-3.46231	-258.259	-132.932	-4.15597	-250.508	-189.467	-3.71558	-253.87	-203.944	-3.48183	-240.807	-195.48	-3.76743	-206.33	-186.088	6.09284	-260.295	-119.104	2.71716	-254.905	-137.616	27.286	-242.498	-164.07	10.4541	-248.291	-177.974	42.4352	-224.86	-182.159	45.1573	-235.073	-138.281	48.8671	-233.986	-134.318	53.2551	-218.778	-158.346	59.254	-198.461	-166.86	63.1378
123	ML	Hospital	Masc	13.0317	-254.189	-120.894	13.1822	-253.318	-128.129	14.1576	-261.597	-186.846	13.4323	-265.623	-201.691	11.7343	-253.396	-199.451	7.79646	-213.274	-189.027	24.6044	-252.136	-116.402	18.5425	-250.205	-135.138	50.8266	-239.685	-164.421	23.8773	-252.206	-173.649	61.6443	-223.978	-183.618	59.973	-228.854	-139.941	63.3725	-227.896	-137.414	66.2129	-217.032	-158.654	69.8461	-198.279	-173.619	72.9827
124	ML	Hospital	Masc	0.488187	-288.197	-159.777	-0.0310286	-285.07	-165.106	-0.359094	-282.429	-220.541	-0.717816	-283.108	-239.457	0.166507	-267.398	-227.336	-0.00661326	-232.438	-218.4	13.2673	-290.754	-152.215	7.51238	-281.79	-169.463	31.4096	-270.758	-195.438	12.0851	-278.742	-207.903	46.0896	-256.156	-212.126	50.8349	-267.168	-171.467	55.7139	-264.985	-166.501	56.4724	-251.24	-185.89	62.9613	-231.041	-197.431	67.2151
125	C2	ICOR	Masc	156.33	80.662	167.091	156.301	82.9518	163.562	155.3	78.1583	108.778	156.295	75.4411	90.2102	154.659	91.2168	101.002	149.858	120.176	107.992	163.614	81.0665	173.82	161.679	86.3429	161.701	192.488	98.8557	136.089	167.881	86.6915	122.6	200.134	109.993	118.834	199.346	107.442	158.427	203.428	110.89	163.145	206.493	120.276	141.555	208.979	131.462	126.698	212.995
126	C2	ICOR	Feme	143.037	60.8706	154.309	143.424	61.7943	145.717	144.185	54.7405	91.5921	145.878	48.0523	77.5161	145.9	66.7623	88.2031	147.034	97.9886	92.6708	154.784	61.7685	161.128	149.374	64.8807	143.737	177.249	70.4099	118.745	155.924	62.4267	104.522	188.964	80.2789	105.398	189.489	77.0645	143.83	193.867	78.7626	146.029	196.425	86.6474	123.847	201.717	103.823	111.119	204.549
127	C2	ICOR	Feme	149.437	68.2	152.638	149.365	68.6081	146.489	151.291	59.4213	95.492	153.151	57.5503	80.6151	151.096	70.1712	88.1872	148.68	102.716	92.7638	160.026	70.2097	160.221	155.444	72.829	142.08	173.873	77.8152	120.808	161.959	68.8956	107.845	193.5	94.7431	100.851	195.085	93.96	139.259	197.884	95.9524	141.51	200.966	105.981	125.708	203.885	123.163	110.888	207
128	C2	ICOR	Masc	145.435	61.8	177.258	145.171	62.1658	170.999	141.665	62.4084	114.637	141.996	61.4301	92.6589	141.172	76.1703	109.648	142.874	105.789	115.585	157.167	63.5371	182.693	152.708	66.9367	165.04	185.214	74.5268	138.727	154.402	67.5734	124.487	189.026	86.4156	117.024	191.396	82.6951	162.019	196.949	85.8015	162.547	197.938	94.8176	137.293	204.309	110.147	126.27	209.757
129	A3	ICOR	Masc	143.187	71.8462	162.929	143.681	73.6025	158.184	144.635	61.2027	102.49	145.856	57.548	83.4116	145.358	71.0591	90.2712	145.704	110.524	98.3826	152.956	70.6502	168.93	150.75	76.9598	151.885	167.829	76.0761	130.558	158.657	72.3571	114.884	200.557	93.5653	106.82	194.191	86.5126	152.234	199.092	88.7892	156.288	204.441	97.3694	133.084	210.923	118.697	118.368	214.986
130	A3	ICOR	Feme	144.861	79.0101	173.333	145.26	81.749	164.456	144.345	72.6355	111.348	145.305	69.1377	93.8736	144.909	80.5519	102.237	144.701	120.092	107.343	153.179	80.2651	179.132	150.239	85.744	159.946	172.507	88.206	135.051	157.859	82.9651	134.207	189.484	103.083	115.799	191.892	101.503	159.599	196.745	103.488	162.287	199.674	112.432	140.575	205.329	128.09	128.563	207.8
131	C2	ICOR	Feme	144.037	66.2	175.631	144.834	66.2	169.607	143.247	52.7647	116.446	142.19	46.7951	97.1077	142.253	61.5177	103.029	142.395	97.7153	110.085	151.985	66.3139	178.996	151.621	68.4256	166.903	180.661	68.8444	136.065	156.046	61.2213	126.718	189.839	78.2192	114.77	193.996	81.196	157.604	196.817	86.172	160.454	199.72	90.1808	137.144	205.102	103.828	126.523	207.762
132	C3	ICOR	Masc	147.632	76.9107	177.677	147.543	77.4	171.999	150.473	63.7106	114.443	149.504	54.0294	97.3114	149.924	76.5331	102	148.356	111.64	106.626	159.835	79.5893	189.176	155.725	80.806	168.303	184.622	85.9238	138.144	162.034	74.8156	126.522	200.267	96.5203	111.827	197.307	98.9142	160.148	204.877	103.097	163.011	208.101	110.877	139.493	212.864	126.241	125.146	215
133	C3	ICOR	Feme	145.27	71.2659	154.187	145.526	73.8	144.923	142.021	73.8	88.5029	142.967	72.6239	75.5845	142.398	83.3364	80.5156	143.618	118.989	96.2743	154.457	70.6717	157.881	150.946	78.2173	139.249	173.433	85.8609	117.418	153.07	78.7091	114.441	187.691	97.312	99.9095	190.6	89.3852	143.745	195.975	92.2629	145.255	198.057	103.395	125.836	204.403	121.883	117.914	208.2
134	C2	ICOR	Feme	145.324	68.6	167.12	145.235	69	159.066	143.443	62.6668	103.452	143.731	60.6425	83.5667	142.843	72.5062	91.3562	142.727	107.794	101.293	155.132	68.8692	173.212	149.539	70.8487	155.811	174.527	74.8073	128.356	153.752	69.0904	114.774	188.631	88.794	110.393	190.163	87.223	153.244	194.272	90.0667	154.465	199.113	97.0423	133.794	205.321	108.778	123.174	207.8
135	C2	ICOR	Masc	146.31	75.5624	160.262	146.679	77.5985	154.293	146.506	70.4235	103.402	146.258	69.2764	84.4039	146.599	80.6692	94.5566	146.281	111.84	101.144	156.858	75.5731	168.012	152.926	83.1303	151.465	180.093	86.4283	126.469	156.962	76.4067	113.189	193.237	95.3346	111.062	195.528	96.4457	151.519	198.271	97.1736	151.241	204.326	108.04	134.434	209.956	119.772	123.763	213.721
136	C2	ICOR	Feme	144.155	52.6	159.898	144.059	53.8	154.812	145.299	55.3884	99.4136	145.365	51.1431	88.0349	145.762	67.6369	99.1172	145.622	98.735	106.062	151.791	53.1036	165.411	149.212	56.5943	152.059	172.943	63.1141	128.313	155.874	60.4117	114.326	191.731	75.6519	114.812	190.729	70.7567	152.457	194.515	73.0283	155.278	198.41	80.5663	137.301	203.594	93.1945	125.294	208.2
137	C2	ICOR	Feme	152.783	69.1349	150.416	152.616	70.5335	145.938	156.085	61.8014	92.7053	157.214	59.1696	77.9707	154.456	73.0724	86.6829	150.824	108.078	93	164.395	71.5438	158.782	159.417	74.6653	140.266	180.621	79.951	117.728	167.325	73.2857	104.739	196.019	97.5636	101.728	194.261	91.9907	141.553	198.196	94.8812	143.92	200.962	106.164	121.406	205.2	118.953	112.135	208.151
138	C2	ICOR	Feme	144.602	53.8	162.82	144.789	54.7513	157.083	145.498	47.2114	107.546	147.137	42.7146	95.2418	144.909	56.4249	100.316	143.887	90.448	101.979	152.597	54.017	169.786	149.54	56.9401	153.852	171.603	64.2686	129.636	157.643	57.1346	116.841	186.767	79.8947	116.039	186.649	75.5336	153.474	190.573	79.2507	154.278	192.008	87.6152	135.149	195.295	102.825	122.82	198.2
139	C2	ICOR	Feme	146.284	66.2	149.841	146.658	64.934	142.691	146.161	50.4221	94.6573	148.365	51.3983	77.6731	145.736	62.486	85.9731	146.242	97.7855	87.3665	156.477	68.2187	153.929	152.376	67.301	139.196	172.261	72.53	113.525	155.971	60.511	107.642	185.825	83.5251	95.7902	192.44	88.4132	135.14	195.185	90.533	138.854	195.158	94.605	113.576	199.389	103.027	102.095	204.6
140	C2	ICOR	Feme	147.129	63.8164	150.538	147.478	64.2881	144.841	145.642	56.9552	95.261	146.03	52.1373	78.3858	145.458	66.7579	85.0526	143.124	100.39	91.7615	156.17	65.0352	154.186	151.924	67.5155	141.703	176.962	73.0708	112.175	157.443	65.8804	105.245	185.429	84.1617	95.0245	192.469	86.382	136.667	196.457	87.5174	139.967	199.207	100.507	118.346	200.004	113.71	104.356	203.4
141	C3	ICOR	Masc	153.653	87	181.556	152.633	89.335	172.797	150.364	79.4082	116.461	150.112	77.1373	101.343	148.443	91.5791	108.958	147.486	129.39	118.321	162.625	88.0142	188.184	158.221	93.9022	169.575	180.794	98.0219	145.162	161.425	88.512	133.597	197.514	111.067	122.717	199.625	109.2	168.96	204.087	111.97	171.2	207.177	122.139	146.064	212.702	135.548	133.84	217
142	C3	ICOR	Masc	145.525	47.3189	154.893	145.021	50.0299	149.751	142.415	57.9665	93.0802	141.003	55.3507	79.9157	141.913	68.9466	87.9269	143.372	101.765	103.657	154.682	46.4708	159.518	152.312	55.6246	143.888	182.586	68.6122	118.98	154.633	59.9301	102.995	186.815	79.1865	101.027	193.114	70.6718	143.462	196.781	72.3674	147.74	198.847	85.9402	126.724	204.132	102.323	117.061	208.421
143	C3	ICOR	Masc	142.207	54.5555	148.429	142.248	58.4593	143.468	144.46	57.2646	87.9242	143.194	56.7557	78.3292	144.08	69.1856	80.2356	146.38	102.476	88.2548	150.199	52.5581	153.676	147.497	62.3949	139.351	175.664	71.1982	112.688	154.474	64.0347	99.3629	188.008	80.7154	92.6446	190.841	74.3409	138.675	195.222	77.6221	143.174	199.31	91.0068	119.422	205.723	106.702	108.368	208.91
144	C3	ICOR	Masc	140.682	95	189.327	140.857	95.4997	184.38	143.919	81.4955	131.632	143.706	78.9856	113.601	144.392	90.8902	117.44	145.61	127.631	122.613	149.557	95.9876	196.106	149.362	99.7622	179.695	178.738	100.852	155.972	154.909	89.667	142.675	190.054	109.539	133.905	189.526	111.493	179.688	192.661	116.341	183.437	199.469	122.321	156.639	204.969	136.35	145.929	208.549
145	C2	ICOR	Feme	142.298	83.4	170.517	142.598	83.071	166.76	143.649	66.2553	111.757	143.769	63.1575	93.7319	141.403	76.9922	101.062	141.898	114.377	107.251	151.395	84.6	175.136	147.873	83.1884	161.96	168.512	86.9122	136.501	153.991	73.7726	121.918	186.082	98.7139	112.017	189.416	102.023	160.388	192.746	104.555	162.675	195.889	111.018	135.743	201.138	123.711	128.37	204.6
146	IL	Tarapaca 40	Feme	-8.42634	-104.773	140	-8.03458	-98.5692	139.635	-4.85619	-56.9386	125.825	-4.14845	-45.1365	123.209	-4.92674	-47.0746	133.689	-5.66591	-45.0597	167.122	-0.404524	-112.047	141.517	0.0604439	-95.804	141.441	23.411	-73.5616	142.69	5.65173	-65.1461	132.908	39.6826	-54.544	148.363	36.9561	-93.127	156.764	41.0901	-95.1876	161.254	44.734	-73.7877	162.677	49.1258	-59.207	176.943	51.4316
147	IL	Tarapaca 40	Masc	-8.77242	-137.445	1168.33	-9.90113	-129.594	1168.1	-15.3343	-80.0904	1141.55	-15.9223	-66.2397	1134.12	-13.5082	-69.5062	1148.98	-11.0014	-66.8413	1187.82	-0.0773163	-144.284	1170.61	-3.24558	-123.17	1169.85	23.5132	-98.0123	1163.13	1.18744	-88.1664	1152.37	48.5312	-74.8713	1173.13	42.3413	-119.885	1180.96	46.3908	-120.465	1186.88	51.3039	-94.8416	1184.14	57.1459	-76.0825	1196.04	61.7344
148	IL	Tarapaca 40	Masc	29.5991	-106.438	471.71	23.9188	-105.621	471.376	-20.2854	-98.6676	446.169	-29.1048	-98.1294	438.507	-28.911	-97.5859	453.309	-37.6455	-96.1367	489.706	40.1609	-95.5894	474.316	19.3846	-96.6727	472.901	3.21136	-70.6822	468.179	-10.643	-87.4482	459.069	-18.536	-45.74	471.305	20.6288	-56.3201	485.548	23.5345	-51.6973	487.729	1.83005	-40.0822	493.912	-14.3856	-31.0922	503.227	-12.4099
149	IL	Tarapaca 40	Masc	16.2283	-94.9608	1128.3	12.0816	-96.6354	1128.51	-35.7821	-106.836	1106.25	-51.7001	-110.628	1100.9	-44.9952	-111.061	1116.23	-50.1975	-115.167	1153.98	19.781	-85.5306	1129.88	4.2458	-91.4913	1131.01	-23.3017	-72.802	1129.56	-31.2345	-93.8142	1120.68	-52.8641	-56.1556	1136.71	-10.9398	-52.1306	1148.38	-8.0848	-45.6933	1152.62	-32.875	-47.7485	1154.06	-50.2994	-44.8089	1168.31	-47.7306
150	IL	Tarapaca 40	Feme	5.5313	-101.645	838.205	5.42235	-94.73	839.713	5.8809	-55.4431	824.118	7.0924	-44.0245	818.26	6.62185	-46.021	830.159	7.57402	-44.9546	859.318	13.5783	-107.547	840.587	12.2746	-89.5452	839.46	34.1602	-68.8447	839.146	17.4559	-62.9393	831.648	49.9257	-52.8	843.53	49.4622	-90.6547	850.233	51.756	-93.558	854.461	55.2576	-72.4202	853.126	61.8495	-59.5645	864.912	65.8516
151	IL	Tarapaca 40	Feme	-6.97403	-116.5	145.977	-5.53868	-110.522	143.908	-2.5532	-65.2688	120.778	-0.79404	-48.4679	113.504	-1.19552	-55.1688	127.08	0.304736	-56.0146	161.326	0.863094	-123.878	148.686	0.305958	-105.525	143.458	24.144	-87.5129	136.301	9.95613	-71.7079	130.372	46.3755	-70.1024	141.029	37.6564	-107.372	154.51	40.7401	-107.549	159.325	47.3732	-87.9163	156.956	54.4813	-74.0941	168.79	56.25
152	IL	Tarapaca 40	Feme	3.19203	-109.291	739.5	3.98613	-101.33	739.386	5.44636	-51.7304	732.811	7.15975	-34.5843	729.979	4.87971	-45.8469	743.882	3.3626	-53.854	775.937	10.5906	-114.367	740.337	9.4721	-98.2777	741.161	33.676	-72.8659	746.326	17.7255	-63.0063	739.131	52.4067	-55.555	758.362	47.5303	-98.7008	757.618	51.4139	-102.467	761.04	54.9908	-74.4855	762.775	60.6891	-68.2849	781.915	63.7891
153	IL	Tarapaca 40	Feme	-4.2051	-111.305	-182	-4.44361	-106.616	-182.438	-4.23555	-61.6825	-202.228	-3.88597	-47.9773	-209.962	-6.0376	-50.4762	-197.954	-3.08809	-48.5737	-158.274	5.44311	-119.154	-180.123	2.03685	-102.337	-180.477	22.6426	-77.5609	-185.976	6.63271	-67.9826	-192.441	40.6192	-60.1652	-177.617	41.0758	-97.6893	-168.785	44.3492	-99.3639	-165.519	46.5625	-76.832	-164.472	51.2551	-63.6745	-154.033	55.2639
154	IL	Tarapaca 40	Feme	-0.0240707	-113.032	544.7	0.148831	-106.832	543.844	1.18964	-61.3174	524.055	2.28715	-48.7741	510.5	1.81454	-52.7027	526.186	4.8828	-47.7858	563.329	9.85493	-119.518	546.899	4.75204	-101.014	544.79	36.4857	-83.7732	539.286	12.4555	-71.1841	530.741	53.9904	-61.7079	544.773	47.4117	-102.92	551.225	54.0134	-101.461	556.752	59.7565	-83.1755	556.876	66.8088	-69.1511	566.55	69.3047
155	IL	Tarapaca 40	Masc	2.69911	-111.761	189.887	3.20489	-104.089	186.901	7.02647	-58.3915	163.518	6.49078	-45.6609	157.616	6.11777	-51.0187	173.477	6.24221	-49.0321	207.12	10.4114	-119.194	194.429	10.1295	-99.7362	187.135	34.0795	-79.5593	185.649	16.9085	-67.0237	173.119	51.704	-64.3913	196.133	48.3985	-99.5068	204.043	50.4553	-103.571	208.926	57.5145	-83.7884	211.052	63.829	-70.809	223.537	66.7422
156	IL	Tarapaca 40	Feme	-4.39352	-110.629	-222.184	-5.58272	-101.833	-224.67	-7.38268	-55.986	-243.086	-9.13397	-41.3802	-250.588	-8.55746	-46.9599	-236.528	-6.47399	-44.8827	-198.197	4.69023	-115.217	-219.691	-0.281487	-98.3333	-224.54	20.5436	-74.609	-227.251	4.50018	-61.1418	-235.107	39.4287	-53.8377	-224.517	41.3566	-94.7313	-212.803	45.1488	-97.3765	-208.838	50.455	-72.4575	-206.995	54.5445	-61.0115	-196.279	56.8047
157	IL	Tarapaca 40	Masc	6.70043	-113.921	483.055	5.18244	-107.357	485.296	-5.59249	-55.7801	488.068	-7.40709	-39.5349	485.308	-7.29427	-44.8542	498.372	-5.53666	-56.0013	528.992	15.9305	-116.238	483.378	9.47964	-102.54	489.117	31.2643	-71.8266	495.097	8.03341	-62.1874	493.411	47.9242	-50.6332	508.295	53.1495	-94.0797	500.642	56.3144	-96.3042	506.076	58.5581	-69.1298	514.583	62.9899	-58.5949	532.154	68.873
158	IL	Tarapaca 40	Masc	-13.7232	-135.131	866.563	-13.4757	-128.614	864.189	-11.418	-84.7646	831.849	-10.1791	-69.6017	815.218	-11.2888	-73.8752	838.098	-12.0973	-64.416	872.702	-4.85218	-139.603	871.957	-7.22255	-123.847	864.356	20.2734	-100.113	855.444	-0.304965	-89.7594	844.934	39.0295	-76.7866	855.239	36.9666	-113.929	879.159	39.061	-115.317	885.063	45.79	-92.088	876.682	51.168	-74.109	887.908	55.0782
159	IL	Tarapaca 40	Feme	3.0196	-113.015	190.426	3.43687	-103.79	186.696	7.18323	-59.4323	163.581	6.45231	-45.0077	157.845	5.93625	-51.1813	172.943	6.291	-48.9922	206.279	11.0772	-119.25	194.509	9.54969	-99.3919	187.312	33.9888	-79.5205	185.315	16.7629	-66.7728	173.195	51.9509	-64.4548	195.86	47.3584	-101.804	203.587	50.7558	-103.295	206.07	58.2495	-81.8693	211.738	64.2058	-70.965	223.175	66.7422
160	HL	Semiarid Coast	Feme	-1.9235	-63.0246	-10.4079	5.08689	-64.1227	-10.3047	50.2305	-53.389	-8.58641	63.6634	-48.8509	-7.34976	55.0688	-63.5548	-6.98039	51.3202	-96.0984	-7.51563	-9.42935	-62.6813	-20.0165	8.60016	-63.9117	-14.8443	31.227	-68.7508	-43.449	41.0047	-60.3938	-19.9835	45.9187	-77.9022	-54.4686	9.40485	-78.4082	-57.8764	7.13678	-80.9068	-60.4758	28.5712	-85.7221	-62.8463	39.8984	-101.852	-68.2151	36.624
161	HL	Semiarid Coast	Masc	-12.9994	-60.0565	-7.3377	-4.6061	-61.8119	-7.45669	41.6895	-47.1544	-7.30011	56.1668	-42.7486	-7.01022	50.9235	-54.8122	-6.91169	50.2665	-91.3373	-9.42796	-17.624	-60.7622	-15.1271	-1.78782	-63.8364	-12.8223	23.7573	-63.6628	-39.3891	35.0841	-54.5085	-20.0655	44.7709	-68.6901	-51.9719	1.41868	-75.6196	-54.7197	-1.60246	-78.7848	-57.978	22.2445	-85.0044	-66.8709	33.6422	-98.7851	-72.2126	30.3446
162	HL	Semiarid Coast	Feme	-2.23617	-69.4485	2.75876	5.45051	-69.0846	2.90868	53.6399	-51.9367	0.220682	66.5622	-47.0638	-0.113003	61.438	-58.251	-0.684311	64.2978	-93.438	0.410607	-7.49185	-70.9844	-7.54022	10.9187	-72.0706	-5.64664	32.0871	-71.3335	-35.0384	44.0762	-62.1476	-12.0332	55.5348	-79.7837	-48.2754	11.2759	-86.5741	-47.2677	8.99348	-89.9173	-49.4431	34.0715	-93.6856	-56.4621	48.0607	-108.78	-60.5118	44.0716
163	HL	Semiarid Coast	Masc	-18.8726	-62.9385	0.526894	-14.2192	-63.1374	-1.03337	31.6029	-43.3182	-11.6295	45.6775	-36.1282	-15.0953	41.1606	-50.8377	-13.873	43.8501	-90.9599	-14.6899	-27.5	-64.6805	-6.74582	-11.2899	-65.7871	-8.00222	7.37519	-63.8689	-43.9449	20.1808	-56.3301	-21.646	24.1652	-71.9368	-58.7122	-13.9967	-78.5978	-51.2101	-18.8503	-79.5955	-51.499	2.4348	-86.2529	-62.9401	14.6629	-98.6956	-72.9942	11.8451
164	HL	Semiarid Coast	Feme	4.35465	-72.544	-1.61007	13.4652	-71.9098	-1.83693	59.2622	-55.0288	-0.114403	74.8586	-51.8395	1.4225	67.5526	-64.9267	-0.558499	66.6894	-100.189	-1.55925	-1.19541	-73.3059	-11.8784	15.5471	-73.0672	-8.01969	40.0822	-71.8255	-32.0818	50.15	-63.4121	-12.9775	63.6811	-80.0589	-45.8975	20.6477	-85.5079	-48.9507	17.6206	-87.8247	-52.827	43.2928	-93.0571	-57.3882	56.3084	-109.462	-61.144	50.3821
165	HL	Semiarid Coast	Feme	-6.6993	-68.0424	-5.7188	-2.29071	-67.6362	-7.76618	42.3184	-59.415	-23.1002	52.0093	-58.0873	-28.1042	47.9228	-69.559	-26.6655	46.5332	-102.05	-27.4198	-13.0288	-68.8174	-13.1919	0.127537	-69.0833	-14.4582	10.8181	-73.9681	-49.2761	29.6685	-67.0667	-32.533	27.211	-80.138	-69.4871	-11.995	-82.9563	-53.9039	-16.2877	-85.5746	-56.4942	4.30192	-91.0531	-69.6421	14.0282	-107.764	-81.2523	9.97879
166	HL	Semiarid Coast	Masc	3.19203	-109.291	739.5	3.98613	-101.33	739.386	5.44636	-51.7304	732.811	7.15975	-34.5843	729.979	4.87971	-45.8469	743.882	3.3626	-53.854	775.937	10.5906	-114.367	740.337	9.4721	-98.2777	741.161	33.676	-72.8659	746.326	17.7255	-63.0063	739.131	52.4067	-55.555	758.362	47.5303	-98.7008	757.618	51.4139	-102.467	761.04	54.9908	-74.4855	762.775	62.3084	-68.1119	781.947	65.2279
167	HL	Semiarid Coast	Feme	41.0204	-73.7772	-35.1963	39.8605	-72.8094	-28.8567	32.577	-62.2037	21.9448	29.5957	-59.7803	34.1092	31.062	-72.64	28.2	31.4478	-109.31	23.981	47.999	-74.144	-41.3558	45.4575	-75.811	-25.3081	67.6179	-81.1977	5.89155	45.9061	-71.9764	12.6738	78.0439	-91.6932	23.1776	84.5503	-91.0576	-19.7791	87.2295	-95.0409	-23.3817	86.3305	-97.1164	1.80778	93.3924	-111.32	17.3655	99.1433
168	HL	Semiarid Coast	Masc	35.3125	-66.1549	-42.3482	35.6321	-67.7988	-34.8807	33.5776	-50.5891	14.6247	33.7001	-41.9016	26.094	33.9904	-60.4428	20.7351	36.4578	-98.0924	24.9314	44.2362	-67.4264	-48.7327	41.4637	-71.021	-30.5185	66.6899	-68.5181	-7.98462	47.3043	-61.3769	3.06451	83.8054	-74.5902	12.3598	83.8471	-83.7367	-27.8845	86.7996	-85.617	-31.7863	93.129	-90.1307	-6.79539	99.9524	-103.353	5.09309	103.786
169	HL	Semiarid Coast	Feme	32.2459	-68.848	-42.0748	32.0573	-69.4667	-35.5406	33.5894	-56.4512	9.75109	33.5038	-54.0151	17.171	33.5419	-63.2883	18.0271	33.6374	-92.6425	18.4796	40.2615	-69.4986	-47.1662	38.8476	-70.9094	-29.7591	67.1522	-70.274	-7.52094	45.1631	-63.3816	3.58283	76.3155	-77.8045	10.7967	78.2981	-84.8179	-29.5054	81.2319	-87.7658	-30.561	84.2184	-90.6449	-6.88527	85.5661	-100.327	7.22188	93.8608
170	HL	Semiarid Coast	Masc	4.66586	-55.9573	-38.5141	9.91502	-56.3583	-32.4035	41.1545	-36.856	5.35529	51.2913	-28.4834	19.2198	46.5597	-43.5715	13.958	49.3309	-83.1072	17.3203	9.56744	-57.7564	-48.5661	18.5728	-58.5893	-33.5285	62.6204	-58.7006	-32.4484	47.5919	-45.3267	-7.88037	84.7457	-64.4397	-16.8254	56.9853	-75.0738	-53.5906	55.8435	-79.1771	-59.7232	78.8695	-84.051	-41.0723	93.6486	-98.2083	-28.8067	95.3111
171	HL	Semiarid Coast	Masc	25.3839	-66.3435	15.6964	23.8669	-68.7145	8.26794	12.8572	-59.359	-35.9567	9.8903	-53.2877	-49.1834	11.5448	-64.7771	-43.5213	15.3207	-101.568	-44.2183	17.7153	-67.9329	21.6984	16.9185	-72.5191	5.79258	-13.6829	-74.6258	-12.3602	3.03892	-68.7639	-25.39	-28.9096	-86.13	-29.6521	-21.4818	-87.8699	10.9537	-24.8575	-89.182	14.3754	-32.667	-97.6245	-6.63065	-38.0255	-114.574	-17.3227	-40.1025
172	HL	Semiarid Coast	Masc	29.7582	-70.0102	15.814	25.557	-71.902	12.4423	-13.8319	-65.0215	-19.8241	-21.5777	-65.6507	-27.5114	-16.7726	-78.4732	-23.6724	-17.3407	-109.732	-22.5979	29.4344	-70.8657	27.1591	17.0807	-74.4467	14.7799	-21.0529	-77.2138	19.7347	-13.5364	-72.7301	-4.56644	-42.059	-89.7451	16.3496	-9.90356	-87.1524	46.8707	-14.4164	-91.8882	50.4763	-31.8432	-99.0481	42.9188	-45.2702	-111.738	34.6398	-46.9201
173	HL	Semiarid Coast	Feme	37.9058	-72.4883	5.19675	34.6152	-73.8925	-0.850639	13.7257	-58.6572	-38.6992	8.99985	-50.8891	-48.6131	9.96552	-66.5604	-48.3106	9.83274	-104.127	-49.2332	32.9418	-72.9163	13.7028	28.5864	-75.1792	0.501823	-11.3191	-75.3088	-7.17095	7.44493	-68.5788	-27.0272	-26.1207	-80.5575	-17.2896	-10.5123	-85.3145	16.9174	-10.7939	-89.3981	22.0998	-25.6445	-92.4465	1.4394	-35.2963	-106.52	-7.63967	-37.2994
174	HL	Semiarid Coast	Masc	23.7087	-68.5682	19.8963	21.6205	-68.9524	15.908	-3.58122	-53.535	-33.2759	-9.59765	-48.6999	-42.6834	-4.95243	-63.2225	-38.2537	-1.57207	-99.3251	-40.1406	18.99	-70.6873	28.9879	13.6615	-72.695	13.1227	-22.8836	-73.8961	3.59177	-8.0339	-64.8654	-17.7375	-42.995	-84.4921	-8.30214	-24.7567	-90.0586	29.5232	-24.8293	-95.0865	35.0586	-39.3643	-98.8905	15.2379	-49.7496	-109.294	1.78287	-48.3691
175	HL	Semiarid Coast	Masc	24.1982	-62.0739	-44.7611	24.2505	-62.1831	-37.781	21.6427	-42.4587	12.1525	21.3727	-37.8509	24.4738	21.3664	-52.8129	18.4467	24.7924	-89.094	23.3157	33.3051	-62.7516	-49.0908	30.5869	-64.0232	-32.6788	58.6472	-61.5984	-8.65047	35.7239	-52.3027	2.1853	75.3	-68.4355	16.7129	72.8772	-75.2723	-29.1057	76.7168	-81.0057	-35.0198	85.243	-82.9515	-5.71961	91.2698	-100.076	11.1646	93.9477
176	HL	Semiarid Coast	Masc	32.9513	-58.7596	-23.5237	30.1479	-59.1097	-19.3397	5.09784	-41.3498	26.427	-2.06762	-37.3634	39.5607	1.87959	-53.2343	34.7878	0.307346	-90.1991	34.73	44.058	-61.142	-26.4215	34.1926	-62.9957	-11.8214	44.4694	-61.3633	20.4368	22.499	-53.8353	23.4942	53.0666	-70.5231	50.2253	69.8904	-76.9353	9.13732	75.1094	-83.3607	5.24158	67.2434	-84.6903	31.9022	65.3018	-102.304	47.7577	69.7131
177	HL	Semiarid Coast	Feme	11.5236	-87.0883	3.7009	5.46995	-88.7428	9.17094	-30.1814	-85.4148	41.3348	-44.7847	-81.9993	54.3341	-35.5649	-95.3858	45.4659	-30.3266	-127.904	40.3875	20.5541	-86.9321	6.84394	6.86713	-92.2433	16.5849	9.48306	-95.8145	53.9618	-16.6796	-92.1941	44.6753	3.87212	-109.079	72.1873	34.3971	-105.019	44.8667	39.4154	-105.471	44.3199	25.7767	-116.05	63.1289	20.8441	-130.966	73.2435	28.4804
178	HL	Semiarid Coast	Masc	27.0673	-65.364	-38.4107	23.5334	-64.8262	-32.733	-1.00727	-44.0641	11.2769	-7.79611	-36.2763	23.4564	-3.4441	-54.8504	18.9677	-1.73216	-86.7844	23.1975	37.7722	-66.1167	-39.1291	26.9377	-65.2513	-23.9012	43.2509	-60.1959	11.8356	14.5419	-51.8349	8.97403	44.2319	-64.8457	35.8428	63.2974	-74.7307	-2.00758	67.4904	-76.1467	-0.807263	61.585	-75.8851	24.2455	63.5669	-90.598	39.0284	69.1559
179	HL	Semiarid Coast	Feme	37.7392	-70.4278	-42.8357	33.4504	-69.8493	-35.2909	8.92116	-56.6301	3.86016	1.83113	-49.9589	11.3958	4.84705	-62.134	7.24562	3.93779	-99.1174	9.73384	45.7993	-71.1281	-42.1293	36.6014	-71.4362	-31.0968	43.8573	-69.795	0.0850115	23.0436	-63.0189	1.64927	50.0905	-77.3967	22.9101	67.7504	-83.5948	-7.42524	72.3241	-84.8736	-7.89873	64.8152	-91.6818	11.5681	59.5231	-108.144	27.4819	63.9305
180	HL	Semiarid Coast	Feme	39.8134	-75.6211	-34.7592	37.4684	-75.0723	-28.5086	21.0926	-67.623	12.6579	16.806	-62.4483	23.7056	19.0813	-75.0053	19.0351	20.2884	-105.982	16.9868	47.3741	-76.4749	-36.3873	42.2349	-77.9619	-23.2266	60.7469	-79.6468	7.6781	36.5409	-74.7565	9.71357	64.038	-85.7158	25.9969	76.5377	-89.6031	-9.87331	81.1919	-91.2597	-12.3255	78.5866	-97.2315	11.11	80.7503	-111.559	24.88	83.6387
181	HL	Semiarid Coast	Masc	-7.09509	-74.5626	-26.6755	-0.700638	-74.9102	-23.4503	45.1007	-61.5458	-1.78857	54.1076	-56.3532	5.48436	49.091	-71.2019	1.21829	48.9689	-103.196	0.538137	-9.25341	-74.3759	-36.3412	6.90549	-77.9894	-27.2523	34.823	-74.893	-34.1605	40.5278	-70.416	-16.0315	57.5689	-83.4121	-45.6677	25.7576	-88.9409	-63.1443	23.5696	-92.0458	-66.9642	47.0686	-93.7169	-59.0972	60.0499	-110.162	-58.5547	57.3497
182	HL	Semiarid Coast	Feme	32.9875	-71.0327	-8.10886	27.1307	-69.9036	-9.96013	-21.6065	-58.4242	-21.8374	-37.1908	-54.8278	-28.204	-28.4016	-68.1301	-25.8862	-25.2212	-102.361	-22.7071	39.8298	-73.0473	1.9718	16.3516	-71.3536	-5.86305	-6.81674	-73.5537	9.18329	-17.2265	-65.1405	-10.9553	-28.4339	-80.4496	18.7262	10.2031	-83.9111	32.5269	15.8721	-85.6009	38.3625	-9.65231	-89.7119	34.2107	-23.6311	-106.869	36.3532	-21.5968
183	HL	Semiarid Coast	Masc	38.2093	-64.7548	13.383	31.4598	-65.1257	10.8357	-11.1029	-50.4148	-6.816	-20.4431	-42.1684	-10.4453	-16.502	-57.4462	-8.98761	-21.2567	-90.7502	-8.63411	39.5108	-64.9425	23.1794	25.2242	-66.672	14.8461	-4.00788	-62.4167	28.373	-10.491	-57.2062	7.33018	-27.2884	-66.7316	37.1883	7.59573	-76.3486	52.0297	9.34676	-76.8102	58.3227	-14.6873	-81.2549	54.3968	-29.4353	-88.4843	53.6091	-26.5574
184	HL	Semiarid Coast	Feme	7.91088	-169.592	97.9891	8.21662	-177.779	98.3706	4.42881	-226.475	110.732	2.28954	-241.035	114.106	7.38496	-231.443	99.8478	18.1812	-229.359	67.3516	16.0654	-163.766	100.064	13.4069	-184.114	99.4799	37.9022	-204.939	105.375	17.9709	-213.919	106.373	54.0461	-226.667	99.2969	58.7452	-183.206	96.94	63.6673	-180.302	95.3063	67.7761	-205.561	94.2885	75.1778	-217.6	82.6681	83.2419
185	HL	Semiarid Coast	Feme	-21.4772	-77.0227	-36.7813	-14.7241	-76.2267	-35.4375	38.8022	-64.4484	-29.8776	53.1801	-58.7505	-27.0232	42.4935	-74.6708	-27.9756	40.5947	-108.905	-29.7188	-23.9906	-77.971	-45.7815	-9.23077	-76.6283	-39.9402	15.4409	-77.3989	-57.541	30.4244	-71.4527	-41.5443	35.0884	-85.0528	-75.4031	-3.45467	-89.9822	-78.384	-7.08722	-92.2364	-82.5988	19.7702	-98.6138	-86.0183	32.9912	-101.369	-88.6036	28.1911
186	HL	Semiarid Coast	Masc	-2.32451	-61.0992	-32.1024	-0.383698	-62.1382	-23.9191	12.8181	-43.8501	27.153	15.144	-43.5714	35.7901	13.7549	-55.0407	32.4023	14.1593	-90.2562	36.5221	6.94867	-61.261	-38.7546	5.15709	-62.8682	-19.2165	38.0718	-64.2795	-1.52354	21.6761	-54.8502	16.1476	60.1437	-70.4294	15.0846	48.6042	-78.6034	-27.4728	50.4804	-79.8636	-34.0464	66.1959	-88.3653	-8.80035	73.9151	-98.8368	4.26209	76.816
[truncated: 68 more columns]
